# Supplementary material for: The Mn-motif protein MAP6d1 assembles ciliary doublet microtubules
Source: Nat Commun. 2025 Jul 5;16:6210. doi: 10.1038/s41467-025-61679-0 (PMC12228683; doi:10.1038/s41467-025-61679-0)
Supplement: Supplementary file 7 — Source Data [file 41467_2025_61679_MOESM7_ESM.zip]

Archive with 2 entries (2 files):
- Source_data_supplementary-Information.xlsx
- Source Data.xlsx
