# Supplementary material for: The Mn-motif protein MAP6d1 assembles ciliary doublet microtubules
Source: Nat Commun. 2025 Jul 5;16:6210. doi: 10.1038/s41467-025-61679-0 (PMC12228683; doi:10.1038/s41467-025-61679-0)
Supplement: Supplementary file 7 — Source Data [file 41467_2025_61679_MOESM7_ESM.zip › Source_data_supplementary-Information.xlsx]

## Sheet: Fig-S1a
Assessment of minus end MT dynamics in the presence of MAP6d1
Growth rate (𝜇m/min)																Shrinkage rate (𝜇m/min)																Catastrophe frequency (Event/min)																Pause frequency (Event/min)
0 nM MAP6d1				10 nM MAP6d1				20 nM MAP6d1				50 nM MAP6d1				0 nM MAP6d1				10 nM MAP6d1				20 nM MAP6d1				50 nM MAP6d1				0 nM MAP6d1				10 nM MAP6d1				20 nM MAP6d1				50 nM MAP6d1				10 nM MAP6d1
Trial 1	Trail 2	Trail 3		Trial 1	Trail 2	Trail 3		Trial 1	Trail 2	Trail 3		Trial 1	Trail 2	Trail 3		Trial 1	Trail 2	Trail 3		Trial 1	Trail 2	Trail 3		Trial 1	Trail 2	Trail 3		Trial 1	Trail 2	Trail 3		Trial 1	Trail 2	Trail 3		Trial 1	Trail 2	Trail 3		Trial 1	Trail 2	Trail 3		Trial 1	Trail 2	Trail 3		Trial 1	Trail 2
0.991	0.7992	0.9438		1.1011	1.0431	2.0646		1.1929	0.6477	2.541		1.3602	0.8151	1.1435		85.8859	13.2132	18.1674		9.9099	7.7076	2.1976		7.5976	0.9009	0.05328		1.4157	0.367	0.8894		0.195955	0.151923	0.140108		0.102027	0.0397344	0.0348842		0.0687186	0.0335842	0		0.0412337	0	0.0684055		0	0
0.755	0.7341	0.8398		0.6801	0.7079	1.2787		1.1427	0.4894	2.1997		0.74464	0.7824	0.9176		75.976	13.2132	21.4715		13.2132	8.8088	2.4775		8.0223	1.9269	2.1997		2.5692	0.7341	1.3213		0.119325	0.194747	0.14269		0.108022	0.0671107	0.0379646		0.102237	0.0338106	0		0.0510181	0	0.0701636		0	0
0.6357	0.7341	0.6988		0.6607	0.4922	1.2387		1.1011	0.4841	1.8352		0.6146	0.7181	0.8258		61.1111	13.2132	26.4265		13.2132	11.5618	2.8904		8.2583	3.3033	2.7528		3.3033	1.3213	2.4775		0.167391	0.219732	0.149789		0.117458	0.0673614	0.0787101		0.111142	0.0339634	0.068018		0.0634144	0	0.0831857		0	0
0.5637	0.7341	0.6834		0.6445	0.4719	1.1011		1.0831	0.4004	1.0571		0.6006	0.6393	0.7341		56.1562	14.8649	23.1232		16.5165	31.3813	3.3033		8.8088	3.3033	4.955		4.955	1.5415	2.7528		0.168898	0.227845	0.192177		0.141318	0.147743	0.101286		0.12944	0.0342207	0.0683791		0.129003	0.033782	0.102725		0	0
0.5212	0.7168	0.6393		0.4781	0.4662	0.8258		1.0583	0.3595	1.0371		0.555	0.6006	0.6882		56.1562	16.5165	42.943		16.5165	34.6847	3.3033		9.9099	3.3033	4.955		5.5057	1.982	3.3033		0.140986	0.2288	0.230808		0.153803	0.161499	0.102282		0.163429	0.0343249	0.0763688		0.131253	0.0341398	0.120361		0	0
0.4903	0.7007	0.634		0.4625	0.4262	0.809		1.013	0.2049	1.0191		0.5506	0.5884	0.6607		56.1562	16.5165	23.1232		16.5165	35.1935	3.964		9.9099	3.4685	4.9551		8.7881	2.9363	3.3033		0.235222	0.248182	0.277065		0.170625	0.177134	0.108641		0.169901	0.0674191	0.0763691		0.166608	0.0369359	0.151667		0	0
0.4609	0.6729	0.5328		0.4369	0.4262	0.7928		0.991	0.1949	1.001		0.54975	0.5883	0.6006		52.8529	16.5165	37.988		16.5165	49.5494	5.5055		9.9099	3.964	5.1051		9.9098	3.0492	3.3033		0.449701	0.405811	0.537634		0.171209	0.202236	0.11984		0.174847	0.0694951	0.0835111		0.173658	0.0450088	0.203593		0	0
0.4447	0.6677	0.5216		0.4322	0.3241	0.7928		0.9518	1.5095	0.984		0.4719	0.5829	0.6006		52.8529	19.8198	9.9099		18.1682	9.0841	5.6628		11.5616	4.4044	5.1051		11.5615	3.8539	3.3033		0.220809				0.18009	0.21107	0.168403		0.179391	0.0697637	0.104834		0.174868	0.052995	0.220485		0	0.063883
0.4404	0.6607	0.5161		0.4309	0.7508	0.7181		0.9105	1.4602	0.9009		0.4542	0.5717	0.5873		52.8529	19.8198	9.9101		19.8198	14.3142	6.6066		12.2694	4.9549	5.1051		13.1822	5.2853	4.1291		0.179552				0.202906	0.238615	0.19554		0.183558	0.0789802	0.1294		0.196308	0.0676144	0.283302		0	0
0.4309	0.5929	0.5082		0.4129	0.625	0.6856		0.9037	1.295	0.8564		0.44894	0.5663	0.5678		52.8529	19.8198	24.1618		19.8198	33.0337	6.6066		13.2132	5.7807	5.1782		13.1822	5.946	4.955		0.269328				0.237526	0.251666	0.237401		0.189823	0.0944287	0.169153		0.203749	0.0682279	0.580691		0	0
0.4229	0.5695	0.5039		0.4057	0.4912	0.6757		0.8975	0.5829	0.8008		0.4378	0.5652	0.5216		52.8529	22.022	29.7284		19.8198	37.987	7.7077		13.2132	5.7808	6.1347		13.2132	6.6066	5.7808		0.202677				0.269026		0.238476		0.193742	0.100978	0.180674		0.21358	0.0772245				0
0.4225	0.5506	0.4309		0.4037	0.3582	0.6117		0.8185	0.4434	0.7244		0.4346	0.5377	0.4986		49.5495	23.1231	9.9099		19.8198	13.2133	7.7077		13.2132	5.7808	6.5991		14.3143	6.6066	6.6066		0.142773				0.100211		0.311788		0.213889	0.104162	0.203869			0.0789824				0
0.4177	0.5506	0.4021		0.4018	0.3239	0.5829		0.7459	0.4177	0.7028		0.4061	0.5255	0.4955		49.5495	26.4264	39.6397		23.1231	19.7963	7.9278		13.2132	5.9459	6.6067		15.3792	6.6066	6.6066		0.120441				0.100885		0.354321		0.217346	0.109957	0.40668			0.0797505
0.4176	0.5196	0.3925		0.3993	0.3171	0.5745		0.7079	0.4087	0.6882		0.3912	0.4894	0.4849		49.5495	29.7297	19.7687		23.1231	21.9959	8.258		13.2132	5.9459	6.6067		16.5166	9.2493	6.6066		0.152437				0.135118				0.219197	0.134839	0.066957			0.102575
0.4129	0.5082	0.3705		0.3825	0.4309	0.543		0.6988	0.3726	0.6729		0.3886	0.4618	0.4636		49.5495	29.7297	23.1232		23.1231	29.7297	8.7903		13.2132	6.0561	7.1572		16.5166	9.9098	8.8088		0.158261				0.169088				0.222116	0.136366	0.180361			0.103359
0.3904	0.492	0.3641		0.3557	0.4194	0.543		0.6983	0.3435	0.6393		0.3845	0.4556	0.4346		49.5495	33.033	24.7748		23.1231	7.4325	8.7903		13.2132	6.6065	8.2583		16.5166	9.9098	9.9099		0.171014				0.171404				0.225507	0.138991				0.104638
0.3735	0.488	0.3613		0.3557	0.383	0.5377		0.6834	0.3303	0.6233		0.3726	0.4525	0.4129		44.5946	33.033	41.734		23.1231	11.8919	8.7903		13.2132	6.6066	8.8088		19.7733	9.9098	9.9099		0.176302				0.180036				0.248868	0.16764				0.144857
0.3305	0.4719	0.3514		0.3477	0.2014	0.5377		0.6353	0.8002	0.6043		0.367	0.4258	0.4028		42.9429	33.033			26.4264	13.2129	8.8088		13.2132	6.6066	9.9098		19.8199	9.9099	13.2132		0.201206				0.201544				0.25025	0.172675				0.169291
0.3259	0.4653	0.3441		0.3394	1.2846	0.5154		0.597	0.4129	0.6006		0.3498	0.4225	0.374		42.9429	39.6396			26.4264	15.4155	8.8088		13.2132	6.6066	9.9098		19.8199	10.9979	13.2132		0.205685				0.204983				0.253204	0.194139				0.169929
0.3202	0.4129	0.3394		0.3329	0.6507	0.5126		0.5781	0.3841	0.5916		0.3413	0.4129	0.3477		42.9429	39.6396			26.4264	46.2451	9.0841		13.2132	6.6066	9.9098		19.8199	11.011	13.2132		0.20739				0.304358				0.253918	0.203169				0.243777
0.3073	0.4129	0.3364		0.3276	0.6455	0.5027		0.5328	0.3829	0.5829		0.3371	0.397	0.3303		42.9429	42.9429			26.4264	9.91	9.9099		14.5896	6.6066	9.9099		23.1232	11.011	13.2132		0.233394								0.2548	0.204087				0.033478
0.3049	0.4109	0.3351		0.3272	0.6445	0.5005		0.5082	0.1786	0.581		0.3092	0.3904	0.3303		42.9429	42.9429			26.4264	17.6177	9.9099		14.8649	6.6066	10.9986		26.3644	11.011	13.2132										0.25888	0.206263				0.033591
0.2987	0.4004	0.3249		0.3176	0.3597	0.4955		0.4577	1.5246	0.5795		0.3073	0.3849	0.3239		42.9429	42.9429			28.0781	19.8193	9.9099		16.5165	6.6066	10.9986		26.4259	11.5617	13.2132										0.268926	0.215109				0.034125
0.2978	0.3991	0.3213		0.3132	0.3498	0.4936		0.4539	0.4906	0.5623		0.307	0.3796	0.3231		39.6396	52.8529			29.7297	21.4729	9.9099		16.5165	7.4324	11.5614		26.4289	12.1121	16.5165										0.276592	0.316137				0.067031
0.2915	0.3964	0.3095		0.3073	0.2811	0.4817		0.4464	0.3919	0.5506		0.2969	0.3712	0.3146		39.6396				29.7297	28.5947	9.9099		16.5165	7.7077	12.1121		28.0782	12.1121	16.5165										0.284308	0				0.068018
0.2906	0.383	0.3073		0.3063	0.2065	0.4542		0.4451	0.373	0.54		0.2946	0.3652	0.3129		39.6396				29.7297	6.6066	13.1854		16.5165	7.7077	13.1983		29.7298	12.3873	16.5165										0.304212	0.036622				0.070826
0.2897	0.3763	0.3055		0.2978	0.5216	0.4505		0.4447	0.3637	0.5322		0.2888	0.3598	0.3116		39.6396				29.7297	8.2582	13.1854		16.5165	8.2582	14.865		32.9555	13.214	16.5165										0.32329					0.092972
0.289	0.3624	0.3003		0.2965	0.4888	0.4483		0.4404	0.06607	0.5112		0.28608	0.3544	0.3043		39.6396				33.033	21.9959	13.2132		16.5165	8.8088	15.398		33.0331	14.3143	16.5165										0.324211					0.101567
0.2872	0.36	0.298		0.293	0.4574	0.4441		0.4338	0.06061	0.5052		0.2855	0.3504	0.3003		39.6396				33.033	33.0337	13.2132		16.5165	9.9099	15.398		33.0331	14.8647	19.8198										0.37017					0.135729
0.2831	0.3596	0.2855		0.2872	0.4574	0.4356		0.4309	0.8537	0.5005		0.2799	0.3229	0.2872		36.3363				33.033	39.6395	13.2132		16.5165	9.9099	15.398		36.3365	14.8649	19.8198										0
0.2831	0.3571	0.2827		0.284	0.331	0.4309		0.423	0.8258	0.4926		0.2753	0.3197	0.2831		36.3363				36.3363	46.2461	13.2132		16.5165	10.7356	15.398		39.6397	15.397	19.8198										0
0.2775	0.3547	0.2818		0.2805	0.3216	0.4235		0.4225	0.5745	0.4556		0.2703	0.312	0.2708		36.3363				36.3363	13.2129	13.2132		16.5165	10.9885	15.398		39.6398	17.5966	23.1231
0.2701	0.3539	0.2771		0.2794	0.704	0.4235		0.4166	0.4479	0.4556		0.2666	0.3113	0.2697		36.3363				36.3363	14.039	13.2132		16.5165	11.0109	18.1683		42.9431	17.5966	26.4264
0.2697	0.3477	0.273		0.2794	0.666	0.4129		0.4129	0.4059	0.4103		0.2622	0.3038	0.2628		36.3363				39.6396	14.8645	13.2132		18.1682	11.0111	18.1687		42.9431	18.1684	26.4264
0.268	0.3463	0.2692		0.2789	0.5506	0.4129		0.4129	0.4057	0.4037		0.2587	0.3003	0.2608		33.033				39.6396	16.5165	13.2132		18.1682	11.5614	18.7187			19.7962
0.2584	0.3405	0.2608		0.2708	0.5129	0.4087		0.4129	0.4045	0.395		0.2578	0.3003	0.2579		33.033				42.9429	13.2133	13.2132		19.8198	11.5616	19.82			19.7962
0.2523	0.3405	0.2587		0.2692	0.3019	0.4051		0.4018	0.3449	0.3907		0.2462	0.2995	0.2493		33.033				42.9429	16.5169	13.2133		19.8198	11.5616	23.1228			21.4707
0.2516	0.3388	0.2583		0.2678	0.1652	0.4049		0.4004	0.2079	0.3861		0.2444	0.2936	0.2232		33.033				46.2462	24.1955	14.8644		19.8198	11.5616	23.1238			21.9958																			Pause duration (min)
0.2324	0.3371	0.2447		0.2664	0.6776	0.4004		0.3964	0.1958	0.3841		0.2232	0.2925	0.2184		33.033				46.2462	36.3354	14.8649		19.8198	11.5617	23.1238			24.1953
0.218	0.334	0.2381		0.2628	0.613	0.3933		0.3964	0.5041	0.3812		0.2217	0.2774	0.2148		33.033				46.2462	42.9458	15.383		19.8198	12.112	24.7756			26.4255																			10 nM MAP6d1
0.2131	0.3337	0.2178		0.2595	0.5344	0.3919		0.3899	0.404	0.375		0.2127	0.2715	0.2131		33.033				46.2462	34.6846	16.516		19.8198	12.1122	26.4265			26.4255			Rescue frequency (Event/min)
0.2114	0.3321	0.2141		0.2556	0.4195	0.3919		0.3886	0.3506	0.373		0.2065	0.2714	0.2121		33.033						16.5165		19.8198	12.8003				29.7287																			Trial 1	Trail 2
0.2102	0.3303	0.2114		0.2522	0.3987	0.3886		0.3876	0.3073	0.367		0.2065	0.2682	0.2083		31.7117						16.5165		19.8198	13.2131				29.7287			0 nM MAP6d1				10 nM MAP6d1				20 nM MAP6d1				50 nM MAP6d1				0	1.9165
0.2097	0.3257			0.2457	0.3524	0.3834		0.383	0.2552	0.3585		0.2031	0.2682	0.1969		31.3814						16.5165		19.8198	13.2131				29.7297
0.2065	0.3249			0.2447	0.2998	0.3797		0.3793	0.5363	0.3539		0.199	0.2596	0.1937		29.7297						16.5165		21.4715	13.2132				29.7301			Trial 1	Trail 2	Trail 3		Trial 1	Trail 2	Trail 3		Trial 1	Trail 2	Trail 3		Trial 1	Trail 2	Trail 3
0.2065	0.3097			0.2402	0.7181	0.376		0.374	0.4272	0.3494		0.1987	0.2531	0.1927		29.7297						16.5165		23.1231	13.2133				31.3818			8.58001	0	0		7.50751	4.09987	11.2824		3.22425	3.19832	8.00801		5.01756	5.63708	3.75375
0.2002	0.3069			0.2398	0.6043	0.3754		0.3685	0.4141	0.3446		0.179	0.2386	0.17		29.7297						16.5165		23.1231	13.2134				33.0334			12.87	0	0		22.5225	12.8783	15.9278		9.02527	3.592	30.03		17.3671	8.20008	5.12708
0.1976	0.2744			0.2263	0.5065	0.367		0.367	0.4055	0.3417		0.1755	0.2378	0.1699		29.7297						16.5165		23.1231	13.2137							15.015	6.00601	0		22.5225	15.0317	20.8232		9.02894	10.8225	30.03		20.8261	11.8672	7.50751
0.1931	0.2529			0.2202	0.4572	0.367		0.3637	0.2895	0.3417		0.16801	0.236	0.1683		29.7297						16.5165		23.1231	13.874							21.45	8.58001	15.0523		24.024	16.1895	22.5683		9.50119	12.0265			20.8275	12.8803	8.83236
0.1906	0.2468			0.2065	0.4464	0.367		0.3598	0.1301	0.3371		0.1664	0.236	0.1598		29.7297						16.5165		23.1231	14.8647							15.015	10.01	15.0534		24.024	18.0391	26.5435		10.6205	16.3934			23.7541	13.3596	10.01
0.1835	0.2238			0.2022	0.3164	0.3641		0.3566	0.6194	0.326		0.1515	0.2347	0.1528		26.4264						16.5168		23.1231	14.8647							15.015	15.015	22.5581		26.2763	19.6055	28.1674		10.6904	18.0375			30.03	15.0331	10.01
0.1802	0.1992			0.1943	0.2816	0.3613		0.3504	0.4464	0.3257		0.1457	0.2332	0.1457		26.4264						17.5805		26.4264	14.8647							4.62	30.03	45.1671		26.2763	20.0361	28.7097		11.7753	18.0391			30.0978	15.9143	15.015
0.168	0.1962			0.1723	0.5745	0.3604		0.3498	0.4083	0.3249		0.14464	0.2309	0.1419		26.4264						17.5805		26.4264	14.865							0				30.03	22.5479	30.03		12.3112	22.5408			37.5799	16.9119	15.015
0.1548	0.1958			0.1614	0.5563	0.3601		0.3465	0.3136	0.3237		0.14346	0.2252	0.1409		26.4264						17.5805		26.4264	14.8651							6.00601				30.03	23.5276	30.03		12.8966	25.0451			45.1467	22.5479	15.015
0.1502	0.1237			0.1587	0.5393	0.3591		0.3451	0.2915	0.316		0.1418	0.2186	0.09812		23.1231						18.1685		26.4264	16.5165							23.3567				30.03	31.8285	30.03		12.8978	25.7566			45.1467	22.5479	30.03
0.1335	0.09716			0.1283	0.4232	0.3585		0.3441	0.2365	0.3087		0.1223	0.2154	0.08693		23.1231						18.7187		26.4264	17.5817							15.015				60.0601		30.03		14.2521	25.7566			72.1371	22.5479
0.1159					0.3178	0.3539		0.3432	0.6267	0.3066		0.03886	0.2129	0.0367		23.1231						19.7781		26.4264	18.1681							7.50751						30.0933		15.0466	3.4456				22.5479
0.1139					0.2954	0.3519		0.3408	0.5899	0.2904			0.2107	0.03581		23.1231						19.7781		26.4264	18.1688							0						38.6598		17.4693	9.02894				25.7566
0.1016					0.2635	0.347		0.3371	0.4672	0.2872			0.2096	0.03128		23.1231						19.7781		26.4264	19.8187							0						12.5125		18.8069	10.6205				27.0612
					0.388	0.3388		0.3359	0.4534	0.2852			0.2093	0.0273		23.1231						19.7781		26.4264	19.8187							7.50751						19.305		22.5683	11.7753				30.03
					0.3156	0.3374		0.3345	0.4422	0.2766			0.2058	0.01893		23.1231						19.8193		33.033	19.8196							8.19001						24.024		22.5683	15.0466				30.03
						0.3366		0.3239	0.3904	0.2753			0.1949	0.0184		23.1231						19.8197		33.033	19.8196							12.012						25.74		27.0807	18.8069				30.0707
						0.3345		0.3223	0.3059	0.2587			0.1867			23.1231						19.8198		33.033	19.8196							12.012						30.03		30.03	22.5683				1.66833
						0.3137		0.3176	0.2643	0.2482			0.1861			22.022						19.8198		33.033	20.921							18.018						30.03		30.03	22.5683				1.66833
						0.3119		0.3168	1.2387	0.2473			0.1829			19.8198						21.4715		36.3363	23.1231							18.018						30.03		30.03	30.0888				8.58001
						0.3107		0.3146	0.5415	0.2434			0.181			19.8198						23.123		36.3363	23.124							30.03						30.03		30.0888					8.58001
						0.3106		0.3112	0.4775	0.2432			0.179			19.8198						23.1231		36.3363	24.2243													30.03		30.0933					22.5225
						0.3104		0.3107	0.3394	0.2384			0.1776			19.8198						23.1231		36.3363	24.7745															31.8522					30.03
						0.3097		0.3053	0.2753	0.2372			0.177			19.8198						23.1231		36.3363	26.3725															32.8111					30.03
						0.2986		0.3003	0.847	0.236			0.1749			19.8198						23.1231		36.3363	26.3725																				30.03
						0.2976		0.2977	0.382	0.2136			0.167			19.8198						23.1235		39.6396	26.4262																				30.03
						0.2967		0.2872	0.3812	0.2131			0.1573			19.8198						24.1732		39.6396	26.4264
						0.2964		0.2855	0.3423	0.2125			0.1548			19.8198						26.3708		39.6396	26.4264
						0.2921		0.2831	0.5243	0.2049			0.1525			19.8198						26.3708		39.6396	26.4268
						0.2842		0.2801	0.4967	0.2025			0.1519			19.1592						26.4256		42.9429	29.7308
						0.279		0.2727	0.4847	0.1962			0.1416			18.1682						26.4256		49.5495	32.9656
						0.2753		0.2723	0.4361	0.1882			0.1376			18.1682						26.4264			33.0311
						0.2736		0.2694	0.1835	0.1852			0.1359			16.5165						26.4264			34.6859
						0.2736		0.2591	0.6006	0.1844			0.1343			16.5165						26.4264			36.3343
						0.2712		0.2541	0.5505	0.1696			0.1337			16.5165						26.4264			36.3363
						0.271		0.2511	0.5243	0.1676			0.1223			16.5165						28.5683			39.6392
						0.2708		0.2466	0.4928	0.1586			0.1199			16.5165						29.7288			41.7564
						0.2697		0.2437	0.4057	0.1536			0.1162			14.8649						29.7288			41.7564
						0.2681		0.2417	0.385	0.1418			0.1144			14.8649						29.7295			42.9404
						0.268		0.2402	0.383	0.1371			0.1133			13.2132						29.7297			42.9444
						0.2678		0.235	0.4726	0.1324			0.108			13.2132						29.7297
						0.2664		0.2257	0.4234	0.1172			0.1079			9.9099						29.7297
						0.2652		0.2257	0.6368	0.08057			0.1077			8.8088						32.9635
						0.2611		0.2213	0.5814	0.06906			0.1066			5.6628						32.9635
						0.2611		0.2202	0.5393	0.05755			0.1032			3.3033						33.033
						0.2589		0.1987	0.3989	0.05303			0.1001			3.3033						33.033
						0.258		0.195	0.3964				0.09659			3.3033						33.033
						0.2574		0.195	0.3869				0.09032									36.3363
						0.2541		0.1921	0.3846				0.08928									36.3363
						0.2528		0.1874	0.7341				0.08536									36.3363
						0.2513		0.1842	0.6006				0.08519									36.3369
						0.2509		0.177	0.5145				0.0666									39.6385
						0.2465		0.1739	0.4288													39.6393
						0.2454		0.1664	0.2264													39.6396
						0.2447		0.1564	0.9438													39.6421
						0.2401		0.1414	0.9137
						0.2398		0.1371	0.7181
						0.2349		0.133	0.7052
						0.2341		0.1223	0.6249
						0.2301		0.1107	0.5829
						0.2278		0.2718	0.5348
						0.226		0.2643	0.4596
						0.226		0.2381	0.4078
						0.2249		0.2357	0.2065
						0.2202		0.2294	0.1874
						0.2135		0.2285	0.1436
						0.2118		0.2211	0.05243
						0.211		0.2083	0.702
						0.2081		0.1943	0.6757
						0.2022		0.187	0.6498
						0.2002			0.4986
						0.1999			0.4464
						0.1972			0.4066
						0.1964			0.2823
						0.1956			0.2541
						0.1852			0.2509
						0.1802			0.1776
						0.1716			0.1694
						0.1716			0.1235
						0.1703			1.0713
						0.1694			0.8644
						0.168			0.6792
						0.1652			0.4787
						0.1592			0.4653
						0.1554			0.452
						0.1502			0.2385
						0.1492			0.2258
						0.1457			0.5695
						0.1406			0.498
						0.1406			0.1032
						0.1342			0.4355
						0.1321			0.4335
						0.1321			0.3637
						0.1234			0.7214
						0.1152			0.54
						0.1101			0.5027
						0.1066			0.4498
						0.1045			0.5285
						0.09716			0.3673
						0.0847			0.1668
						0.07181			0.1562
						0.05899			0.1548
						0.05506			0.1462
									0.14
									0.1367
									0.1348
									0.1201
									0.08636
									0.07181
									0.04217
[truncated: 7 more columns]

## Sheet: Fig-S1b
Assessment of minus ends MT dynamics in the presence of MAP6d1, Delta-2-35, Delta-Mn2 and Mn2-7A mutants																																												Assessment of minus ends MT dynamics in the presence of MAP6d1, Delta-2-35, Delta-Mn2 and Mn2-7A mutants
Growth rate (𝜇m/min)																						Shrinkage rate (𝜇m/min)																						Catastrophe frequency (Event/min)
Control						50 nM MAP6d1				50 nM Δ2-35				300 nM ΔMn2				300 nM Mn2-7A				Control						50 nM MAP6d1				50 nM Δ2-35				300 nM ΔMn2				300 nM Mn2-7A				Control
Trial 1	Trial 2	Trial 3	Trial 4	Trial 5		Trial 1	Trial 2	Trial 3		Trial 1	Trial 2	Trial 3		Trial 1	Trial 2	Trial 3		Trial 1	Trial 2	Trial 3		Trial 1	Trial 2	Trial 3	Trial 4	Trial 5		Trial 1	Trial 2	Trial 3		Trial 1	Trial 2	Trial 3		Trial 1	Trial 2	Trial 3		Trial 1	Trial 2	Trial 3		Trial 1	Trial 2	Trial 3	Trial 4	Trial 5
0.991	0.6357	0.7007	1.1011	0.8123		1.3602	0.5717	1.1435		1.5927	0.9438	0.8894		0.7007	0.4874	0.6607		0.8258	1.5647	0.7115		3.3033	13.2132	18.1674	3.3031	10.0411		1.4157	2.9363	2.4775		4.3935	13.2132	8.8088		6.6066	5.7808	14.3143		9.9099	2.5692	9.9099		0.195955	0.151923	0.140108	0.349097	0.0812721
0.755	0.5637	0.5695	0.7341	0.5659		0.6146	0.5255	0.9176		1.2387	0.2384	0.766		0.6607	0.4795	0.6353		0.7983	1.3764	0.5964		3.3033	13.2132	21.4715	6.6068	11.5616		2.5692	9.9098	3.3033		6.6069	21.8018	13.2132		9.0841	9.9099	14.8649		11.011	6.6066	13.2132		0.119325	0.194747	0.14269	0.122027	0.303334
0.7341	0.5212	0.3991	0.7078	0.3539		0.6006	0.236	0.8258		1.2135	0.236	0.7341		0.6006	0.4781	0.5616		0.5388	1.3213	0.5843		3.3033	13.2132	26.4265	13.7637	12.3874		3.3033	10.9979	4.1291		10.9837	23.1231	13.2132		9.9099	16.5165	15.6907		15.4154	6.6066	13.2132		0.167391	0.219732	0.149789	0.197162
0.7341	0.4903	0.3069	0.704	0.2898		0.555	0.1949	0.7341		1.1231	0.2339	0.7293		0.559	0.4129	0.5309		0.5174	1.1011	0.5423		13.2132	14.8649	23.1232	14.3143	26.4264		5.5057	15.397	9.9099		15.3772	33.033	16.5165		13.2132	23.1231	23.1231		23.1231	7.7077	16.5165		0.168898	0.227845	0.192177	0.237275
0.5929	0.4229	0.7992	0.6788	0.1897		0.5506	0.1861	0.6882		1.0772	1.2387	0.7278		0.5118	0.3989	0.5285		0.5096	0.8258	0.5348		13.2132	16.5165	42.943	17.5766	37.988		8.7881	19.7962	16.5165		18.1681	36.3363	16.5165		13.2132	23.1231	26.4264		23.1231	8.2583	19.8198		0.140986	0.2288	0.230808	0.203531
0.5506	0.4176	0.7168	0.6719	0.1573		0.4719	0.167	0.5678		0.9775	0.6681	0.6914		0.5039	0.3933	0.5216		0.5056	0.8258	0.5295		14.8649	16.5165	23.1232	17.8378	39.6396		9.9098	1.5415	8.8088		18.7188	9.9099	16.5165		14.8649	26.4264	26.4264		26.4264	8.2583	20.3704		0.235222	0.248182	0.277065	0.216547
0.5506	0.3904	0.7341	0.6214	0.1218		0.4542	0.1079	0.5216		0.9716	0.3003	0.6801		0.4993	0.3886	0.5138		0.4769	0.8258	0.5039		16.5165	16.5165	37.988	18.1682	39.6396		11.5615	5.946	6.6066		19.8195	26.4264	19.8198		15.6907	26.4264	26.4264		28.6286	9.9098	21.4715		0.449701	0.405811	0.537634	0.188597
0.5196	0.3735	0.6729	0.5911	0.1032		0.4378	0.2093	0.4955		0.9291	0.2293	0.6607		0.4719	0.3861	0.4755		0.4636	0.8258	0.5014		16.5165	19.8198	9.9099	18.1682	42.9429		13.1822	9.9098	3.3033		23.123	5.5055	19.8198		16.5165	33.033	31.9319		29.7297	9.9099	23.1231		0.220809			0.270562
0.5082	0.3305	0.6677	0.5609			0.4346	0.1525	0.4849		0.9009	0.2485	0.6409		0.4404	0.3785	0.4464		0.459	0.8258	0.4874		16.5165	19.8198	9.9101	19.7737	59.4595		13.1822	24.1953	13.2132		23.1236	23.1231	19.8198		19.8198	33.033	33.033		36.3363	10.5705	24.7748		0.179552			0.180456
0.492	0.3259	0.2529	0.553			0.4061	0.1223	0.4636		0.8928	0.2241	0.5854		0.4309	0.3716	0.4353		0.4431	0.7682	0.4636		16.5165	19.8198	24.1618	21.4715			13.2132	33.0334	13.2132		24.1641	2.8314	19.8198		23.1231	33.033	46.2462		39.6396	10.7357	28.0781		0.269328			0.213981
0.488	0.3202	0.4719	0.5277			0.3912	0.108	0.4346		0.847	0.5027	0.5506		0.4129	0.3548	0.4346		0.4053	0.7432	0.4356		18.1682	22.022	29.7284	21.9708			14.3143	31.3818	13.2132		24.1641	11.5616	19.8198		26.4264	33.033	52.8529		40.4655	11.011	33.033		0.202677			0.190828
0.4653	0.2987	0.3964	0.5027			0.3886	0.4618	0.4129		0.8258	0.3332	0.5316		0.4129	0.353	0.411		0.3996	0.7226	0.4217		19.8198	23.1231	9.9099	23.1237			15.3792	3.0492	3.3033		24.7748	8.2583	23.1231		26.4264	36.3363	56.1562		41.2913	11.011	33.033		0.142773
0.4609	0.2906	0.09716	0.4955			0.3845	0.3003	0.374		0.8219	0.3101	0.5216		0.4129	0.3477	0.3995		0.369	0.6607	0.4169		19.8198	26.4264	39.6397	24.1679			16.5166	11.011	6.6066		25.3255	9.9099	23.1231		26.4264	44.5946	59.4595		46.2462	12.1121	39.6396
0.4447	0.2897	0.3571	0.4894			0.3726	0.2774	0.3477		0.7973	0.724	0.5177		0.4037	0.333	0.395		0.356	0.6607	0.4153		19.8198	29.7297	19.7687	24.1679			16.5166	26.4255	0.8894		25.6002	9.9099	23.1231		26.4264	46.2462			49.5495	12.3874	39.6396
0.4404	0.2872	0.3539	0.4741			0.367	0.7824	0.3303		0.7826	0.1969	0.491		0.3861	0.3231	0.3708		0.3274	0.6368	0.373		19.8198	29.7297	23.1232	26.4271			16.5166	29.7287	4.955		26.3609	15.4154	23.1231		29.7297	46.2462			49.5495	13.2132	42.9429
0.4309	0.2697	0.2744	0.4674			0.3498	0.3229	0.3239		0.766	0.1859	0.4858		0.367	0.2902	0.2898		0.3244	0.6292	0.3714		19.8198	33.033	24.7748	26.4271			19.7733	29.7297	5.7808		26.3609	0.04858	26.4264		33.033	49.5495			52.8529	13.8739	46.2462
0.4225	0.268	0.1958	0.4671			0.3413	0.2596	0.3231		0.7564	0.9113	0.4845		0.3303	0.2799	0.2861		0.3078	0.6146	0.3626		19.8198	33.033	41.734	27.2523			19.8199	9.9098	9.9099		26.4266	5.5055	29.7297		33.033	59.4595			62.7628	14.039	46.2462
0.4177	0.2114	0.6607	0.4661			0.3371	0.8151	0.3146		0.7449	0.4129	0.4805		0.326	0.2556	0.236		0.2819	0.6123	0.3477		19.8198	33.033		28.0788			19.8199	11.011	16.5165		26.4266	11.5616	33.033		33.033				69.3694	14.3143	59.4595
0.4129	0.2065	0.2468	0.4625			0.3092	0.5829	0.3116		0.7438	0.1973	0.4719		0.3112	0.2305	0.1943		0.2289	0.6043	0.3254		22.022	39.6396		29.7295			19.8199	17.5966	19.8198		27.2524		33.033		33.033					14.3143
0.4129	0.2065	0.2238	0.4556			0.3073	0.5377	0.3043		0.7355	0.177	0.4606		0.3105	0.1638			0.1943	0.6006	0.3103		23.1231	39.6396		29.7304			23.1232	21.9958	23.1231		28.0782		33.033		39.6396					14.8649
0.4129	0.168	0.4109	0.4513			0.307	0.4129	0.2708		0.7154	0.8258	0.4385		0.3003	0.1436			0.1348	0.5974	0.3073		23.1231	42.9429		30.7591			26.3644	12.1121	3.3033		28.4083		33.033		39.6396					14.8649
0.4004	0.1502	0.3405	0.4464			0.2969	0.2936	0.2628		0.7151	0.5506	0.4073		0.2708	0.1416				0.5899	0.2855		23.1231	42.9429		30.7591			26.4259	11.5617	6.6066		28.6284		33.033		46.2462					14.8649
0.383	0.1335	0.1992	0.4336			0.2946	0.2682	0.2608		0.6988	0.2869	0.406		0.2667					0.5854	0.2624		23.1231	42.9429		30.7591			26.4289	21.4707	1.3213		29.7299		36.3363		49.5495					14.8649
0.3763	0.1159	0.1962	0.4309			0.2888	0.2186	0.2579		0.6854	0.2581	0.3827		0.2643					0.5847	0.2402		23.1231	52.8529		31.3814			28.0782	9.2493	2.7528		29.73		42.9429		49.5495					14.8649
0.3624	0.1139	0.1237	0.41			0.2855	0.1032	0.2493		0.6702	0.1625	0.3804		0.2452					0.5829	0.2189		23.1231			31.3822			29.7298	12.3873	4.955		31.3815		42.9429		66.0661					15.4154
0.36	0.1016		0.4063			0.2799	0.08519	0.2184		0.6646	0.5567	0.3611		0.2267					0.5829			23.1231			32.9562			32.9555	14.3143			33.0332		46.2462		72.6727					15.4154
0.3596			0.3983			0.2753	0.4556	0.2131		0.6607	0.4671	0.356		0.2252					0.5745			26.4264			32.9562			33.0331	17.5966			33.0332									15.4154
0.3547			0.398			0.2703	0.2309	0.2121		0.6607	0.2324	0.3403							0.5695			26.4264			33.0338			33.0331	3.8539			34.1349									16.0446
0.3477			0.3968			0.2666	0.2154	0.2083		0.6389	0.3405	0.3356							0.5554			26.4264			35.1533			36.3365	5.2853			35.1478									16.5165
0.3463			0.3964			0.2622	0.1416	0.1937		0.6375	0.2648	0.3329							0.5506			29.7297			36.3372			39.6397	14.8649			35.1478									16.5165
0.3405			0.3907			0.2587	0.3849	0.17		0.6359	0.2441	0.3284							0.5506			29.7297			37.988			39.6398	11.011			36.3349									16.5165
0.3388			0.3861			0.2578	0.1867	0.1699		0.624	0.2479	0.3223							0.5506			29.7297			37.9889			42.9431	12.1121			37.3446									16.5165
0.3371			0.3849			0.2462	0.177	0.1683		0.6128	0.4404	0.3055							0.5377			31.7117			37.9889			42.9431	18.1684			37.9882									16.5165
0.334			0.3828			0.2444	0.3113	0.1598		0.6093	0.2825	0.2936							0.5371			33.033			39.6388				19.7962			38.5382									16.5165
0.3337			0.3828			0.2232	0.2386	0.1528		0.6044	0.2763	0.2753							0.5364			33.033			39.6388				13.214			39.5413									17.6176
0.3321			0.3722			0.2217	0.181	0.1457		0.6006	0.2148	0.2753							0.5302			33.033			39.6406				29.7287			39.5413									18.1682
0.3303			0.369			0.2127	0.1519	0.1419		0.5997	1.2705	0.2692							0.5302			36.3363			41.7445				9.9099			39.638									18.1682
0.3257			0.3565			0.2065	0.4258	0.1409		0.5812	1.2705	0.2595							0.5285			36.3363			43.9416				26.4255			39.638									18.1682
0.3249			0.3562			0.2065	0.2995	0.09812		0.5781	0.5328	0.2417							0.5285			36.3363			46.1387				29.7301			39.6399									18.7187
0.3097			0.3534			0.2031	0.2058	0.08693		0.57	0.3053	0.2036							0.5285			36.3363			51.2001				14.8647			42.9432									19.8198
0.3073			0.3453			0.199	0.08536	0.0184		0.5686	0.1092	0.188							0.5243			39.6396			54.5046							46.1315									19.8198
0.3049			0.345			0.1987	0.397			0.5657	0.6325	0.1631							0.5161			39.6396			56.1524							46.2444									19.8198
0.2978			0.3404			0.179	0.2531			0.5645	0.166	0.09104							0.5148			39.6396			59.3212							47.896									19.8198
0.2915			0.3295			0.1664	0.1337			0.5574	0.112	0.07652							0.5082			42.9429			59.4589							49.5498									19.8198
0.289			0.3284			0.1515	0.3003			0.5546									0.5052			42.9429			66.0647							49.5521									19.8198			Rescue frequency (Event/min)
0.2831			0.3181			0.1457	0.2378			0.5543									0.5005			42.9429			69.3679							52.8507									19.8198
0.2831			0.3156			0.1418	0.1359			0.5506									0.5005			42.9429			69.371							54.9185									19.8198			Control
0.2775			0.3146			0.1223	0.4225			0.5445									0.4986			44.5946			72.6728							55.0562									19.8198			Trial 1	Trial 2	Trial 3	Trial 4	Trial 5
0.2701			0.3125				0.3712			0.5383									0.4978			49.5495			75.9743							59.3119									19.8198			8.58001	0	0	10.0251	20.02
0.2584			0.2952				0.3652			0.5328									0.488			49.5495			75.9743							59.3119									19.8198			12.87	0	0	0	0.118228
0.2523			0.292				0.3504			0.5182									0.4858			49.5495			79.2812							59.457									19.8198			15.015	6.00601	0	7.52445
0.2516			0.2898				0.3197			0.5171									0.4834			49.5495			83.4891							59.4626									19.8198			21.45	8.58001	15.0523	5.46896
0.2324			0.2768				0.09659			0.5123									0.4776			52.8529			85.888							62.766									19.8198			15.015	10.01	15.0534	5.64095
0.218			0.2736				0.0666			0.5116									0.4719			52.8529										66.0661									20.6456			15.015	15.015	22.5581	0
0.2131			0.2731				0.6393			0.509									0.4719			52.8529										66.0664									20.9209			4.62	30.03	45.1671	18.0516
0.2102			0.2717				0.4894			0.5076									0.4697			56.1562										66.0664									20.9209			0			0
0.2097			0.2678				0.3598			0.4991									0.4636			61.1111										69.3697									20.9209			6.00601			18.8147
0.2002			0.2673				0.2715			0.4945									0.4603			75.976										69.3697									21.4715			23.3567			15.0489
0.1976			0.2629				0.2714			0.4892									0.4596			85.8859										69.3697									21.4715			15.015			22.5734
0.1931			0.2486				0.1376			0.4874									0.4588													72.4923									21.4715			7.50751
0.1906			0.2468				0.1162			0.4869									0.4561													72.6722									22.022
0.1835			0.2402				0.3904			0.4742									0.4534													72.6731									22.4625
0.1802			0.2373				0.3796			0.4682									0.4505													75.9729									23.1231
0.1548			0.1954				0.312			0.4661									0.4404													75.9747									23.1231
							0.1133			0.4589									0.4389													75.9764									23.1231
							0.7181			0.4542									0.4363													75.9764									23.1231
							0.6006			0.449									0.4356													76.8858									23.1231
							0.3038			0.4427									0.4315													77.6245									23.1231
							0.2107			0.44									0.4309													79.2761									23.1231
							0.2682			0.4386									0.4282													83.476									23.1231
							0.2347			0.4385									0.4247													85.8864									23.1231
							0.2096			0.432									0.4173													85.8864									23.1231
							0.1776			0.4255									0.4087													89.1897									23.1231
							0.5663			0.4209									0.4073																						23.1231
							0.2252			0.4103									0.4037																						23.1231
							0.1829			0.4078									0.4018																						23.1231
							0.179			0.4051									0.3987																						23.1231
							0.2332			0.4036									0.3976																						23.1231
							0.1548			0.4028									0.3964																						23.8939
							0.1343			0.4018									0.394																						24.7748
							0.4525			0.3983									0.3907																						24.7748
							0.2925			0.3925									0.3904																						24.7748
							0.236			0.3912									0.3856																						24.7748
							0.2129			0.3877									0.3854																						26.4264
							0.3544			0.3782									0.3851																						26.4264
							0.1749			0.3754									0.3841																						26.4264
										0.367									0.3817																						26.4264
										0.3647									0.3812																						26.4264
										0.3494									0.3812																						26.4264
										0.3441									0.3805																						26.4264
										0.3235									0.38																						26.4264
										0.3067									0.3794																						26.4264
										0.3047									0.3775																						28.0781
										0.3003									0.3769																						28.0781
										0.3003									0.3754																						28.4084
										0.2278									0.3748																						28.6286
																			0.367																						28.6286
																			0.367																						29.7297
																			0.3647																						29.7297
																			0.363																						29.7297
																			0.3628																						29.7297
																			0.3613																						29.7297
																			0.3591																						29.7297
																			0.3584																						30.8308
																			0.3557																						31.3814
																			0.3508																						31.3814
																			0.3504																						32.2072
																			0.3477																						33.033
																			0.3457																						33.033
																			0.3441																						33.033
																			0.3441																						33.033
																			0.3417																						33.033
																			0.3417																						33.033
																			0.3405																						33.033
																			0.3403																						33.033
																			0.34																						33.033
																			0.3384																						34.6847
																			0.3303																						34.6852
																			0.3303																						36.3363
																			0.3303																						36.3363
																			0.3303																						36.3363
																			0.329																						36.3363
																			0.328																						36.3363
																			0.3278																						36.3363
																			0.3276																						36.3363
																			0.3274																						36.3363
																			0.3246																						37.988
																			0.3197																						38.5385
																			0.3197																						39.6396
																			0.3168																						39.6396
																			0.3125																						39.6396
																			0.3117																						39.6396
																			0.3116																						39.6396
																			0.3116																						40.3003
																			0.3089																						42.9429
																			0.3087																						42.9429
																			0.3086																						46.2462
																			0.3063																						46.2462
																			0.3059																						46.2462
																			0.3053																						49.5495
																			0.3053																						49.5495
																			0.3039																						49.5495
																			0.301																						49.5495
																			0.3006																						49.5495
																			0.3003																						49.5495
																			0.3003																						49.5495
																			0.2965																						49.5526
																			0.2942																						51.2012
																			0.2925																						52.8529
																			0.2915																						52.8529
																			0.2904																						52.8529
																			0.2898																						52.8529
																			0.2889																						52.8529
																			0.2872																						56.1562
																			0.2855																						56.1562
																			0.2845																						56.1562
																			0.2818																						56.1562
																			0.2814																						59.4595
																			0.2805																						59.4595
																			0.2799																						59.4595
																			0.2794																						59.4595
																			0.2776																						62.7628
																			0.2771																						62.7628
																			0.2764																						62.7628
																			0.2764																						62.7628
																			0.2753																						66.0661
																			0.2753																						66.0661
																			0.273																						79.2793
																			0.2724																						89.1892
																			0.2689
																			0.2665
																			0.266
																			0.2643
																			0.2628
																			0.2591
																			0.2541
																			0.2541
																			0.2498
																			0.2493
																			0.2491
																			0.2485
																			0.2465
																			0.2417
																			0.2397
																			0.2314
																			0.2293
																			0.2202
																			0.2186
																			0.2178
																			0.2154
																			0.2118
																			0.2113
																			0.2081
																			0.1968
[truncated: 12 more columns]

## Sheet: Fig-S2a
Distribution of the different microtubule architectures in the tomography data set
Using Eman2's filament selection tool, different architectures of microtubule were selected and particles were extracted with 8 nm periodicity.
	Number of particles	% of selected particles
Singlet Microtubules	71146	84.9971
Singlet Microtubules with luminal PF	5881	7.02595
Doublet Microtubules	4997	5.96985
Doublet Microtubules with luminal PF	1680	2.00707
TOTAL	83704	100

## Sheet: Fig-S2c
Distribution of microtubules with different number of protofilaments (PF)
1. For control, MT PF numbers were analysed using 2D cryo-EM images based on fringe patterns and measuring along the MT length using ImageJ software.
Singlet MTs	%
12PF	2.541
13PF	41.316
14PF	50.962
15PF	5.18
2. For singlet MTs, using Eman2 classification, singlet MT segments were selected and classified using 3D reference models (11 to 16 pF).
Singlet MTs	No. of Particles	% of Particles
12pf MT	2	0.01
13pf MT	3	0.02
14pf MT	16492	99.42
15pf MT	92	0.55
TOTAL	16589
3. All the doublet MTs were comprised of 14 protofilament A-tubule.
4. The PF number in B-tubules of DMT were determined by 3D classification using reference models containing 7 to 11 pFs in B-tubule.
PFs in B-tubule	No. of Particles	% of Particles
7PF	1063	21.27
8PF	564	11.28
9PF	492	9.85
10PF	1995	39.92
11PF	883	17.67
total	4997
for the figure
MTs/PFs	7PF	8PF	9PF	10PF	11PF	12PF	13PF	14PF	15PF
Control SMT						2.541	41.316	50.962	5.18
MAP6d1 SMT						0.012	0.018	99.015	0.5545
MAP6d1 DMT-A								100
MAP6d1 DMT-B	21.27	11.28	9.85	39.92	17.67

## Sheet: Fig-S2e
Fourier shell correlation plots
	Doublet MT						Singlet MT + luminal pFs						Doublet MT + luminal pFs
	FSC						FSC						FSC
spatial frequency	Masked	Unmasked				Spatial frequency	Masked	Unmasked				Spatial frequency	Masked	Unmasked
0.00178063	0.999907	0.999251				0.00192901	0.999972	0.999907				0.00178063	0.999822	0.999217
0.00356125	0.999303	0.998737				0.00385802	0.999805	0.999786				0.00356125	0.997239	0.993334
0.00534188	0.999815	0.999528				0.00578704	0.999896	0.999817				0.00534188	0.998068	0.997745
0.00712251	0.998626	0.997776				0.00771605	0.999748	0.999336				0.00712251	0.994634	0.991267
0.00890313	0.999534	0.999098				0.00964506	0.999617	0.999151				0.00890313	0.988985	0.986152
0.0106838	0.997907	0.99646				0.0115741	0.999401	0.999062				0.0106838	0.978808	0.975938
0.0124644	0.998562	0.997463				0.0135031	0.999528	0.998993				0.0124644	0.987946	0.984571
0.014245	0.998269	0.997163				0.0154321	0.998876	0.997485				0.014245	0.968602	0.914265
0.0160256	0.998426	0.996694				0.0173611	0.999309	0.998551				0.0160256	0.986546	0.975297
0.0178063	0.9985	0.995892				0.0192901	0.999036	0.997744				0.0178063	0.977102	0.956112
0.0195869	0.998463	0.995668				0.0212191	0.99668	0.991735				0.0195869	0.975408	0.942021
0.0213675	0.994183	0.9701				0.0231481	0.996913	0.992067				0.0213675	0.9145	0.656034
0.0231481	0.991616	0.980901				0.0250772	0.997381	0.992993				0.0231481	0.827069	0.722826
0.0249288	0.994958	0.98779				0.0270062	0.995429	0.988157				0.0249288	0.827991	0.738092
0.0267094	0.990985	0.976859				0.0289352	0.990485	0.966639				0.0267094	0.731791	0.517924
0.02849	0.987527	0.948481				0.0308642	0.976093	0.900664				0.02849	0.658581	0.343686
0.0302707	0.973846	0.824227				0.0327932	0.960206	0.866746				0.0302707	0.504764	0.12673
0.0320513	0.962967	0.787047				0.0347222	0.95586	0.863951				0.0320513	0.488485	0.152357
0.0338319	0.955306	0.778151				0.0366512	0.96034	0.905542				0.0338319	0.478527	0.166676
0.0356125	0.940428	0.824829				0.0385802	0.951683	0.90119				0.0356125	0.48859	0.285927
0.0373932	0.958802	0.861326				0.0405093	0.932668	0.869165				0.0373932	0.407714	0.228565
0.0391738	0.95338	0.832823				0.0424383	0.826015	0.664586				0.0391738	0.367637	0.17479
0.0409544	0.919758	0.712672				0.0443673	0.791785	0.635652				0.0409544	0.281709	0.0943785
0.042735	0.787374	0.442439				0.0462963	0.712689	0.525384				0.042735	0.21133	0.071324
0.0445157	0.785843	0.404379				0.0482253	0.858112	0.734165				0.0445157	0.215532	0.0616907
0.0462963	0.724877	0.346561				0.0501543	0.876398	0.761165				0.0462963	0.217003	0.0696682
0.0480769	0.814856	0.561673				0.0520833	0.800162	0.633878				0.0480769	0.165693	0.0501482
0.0498575	0.800926	0.547705				0.0540123	0.794189	0.634079				0.0498575	0.144188	0.087752
0.0516382	0.7	0.382404				0.0559414	0.788325	0.629374				0.0516382	0.105215	0.0372312
0.0534188	0.731545	0.425649				0.0578704	0.795107	0.638				0.0534188	0.164037	0.0245498
0.0551994	0.667831	0.39127				0.0597994	0.715535	0.519319				0.0551994	0.0395115	0.0258629
0.0569801	0.672917	0.412846				0.0617284	0.709205	0.529329				0.0569801	0.027329	0.00395192
0.0587607	0.587705	0.31406				0.0636574	0.613276	0.446095				0.0587607	0.0546714	0.0363965
0.0605413	0.541558	0.266471				0.0655864	0.644424	0.468418				0.0605413	0.0340974	0.0179176
0.0623219	0.484599	0.223457				0.0675154	0.575803	0.393694				0.0623219	0.0170512	0.0208789
0.0641026	0.457199	0.226847				0.0694444	0.563843	0.377329				0.0641026	-0.0117932	-0.00205518
0.0658832	0.471299	0.230347				0.0713735	0.636513	0.481267				0.0658832	-0.0342031	0.010278
0.0676638	0.396598	0.182695				0.0733025	0.608669	0.420268				0.0676638	-0.00422506	0.0144096
0.0694444	0.356039	0.166595				0.0752315	0.528694	0.341822				0.0694444	-0.0272461	-0.0267547
0.0712251	0.421338	0.202919				0.0771605	0.604087	0.430136				0.0712251	-0.00938992	-0.000695061
0.0730057	0.380646	0.181071				0.0790895	0.595445	0.421332				0.0730057	-0.0226802	0.00261216
0.0747863	0.346208	0.171871				0.0810185	0.486649	0.316397				0.0747863	-0.0304545	-0.0225879
0.076567	0.360509	0.184621				0.0829475	0.482421	0.316805				0.076567	0.00619834	-0.018005
0.0783476	0.342628	0.166903				0.0848765	0.423423	0.27255				0.0783476	0.0221091	0.0303473
0.0801282	0.289609	0.122893				0.0868056	0.442473	0.283407				0.0801282	-0.0510339	-0.00459526
0.0819088	0.26445	0.12169				0.0887346	0.389983	0.254284				0.0819088	-0.0159823	-0.016144
0.0836895	0.238153	0.116473				0.0906636	0.287993	0.186202				0.0836895	-0.0206761	-0.0190921
0.0854701	0.234653	0.113183				0.0925926	0.32732	0.203753				0.0854701	-0.00211897	0.00194656
0.0872507	0.260708	0.125307				0.0945216	0.303098	0.175128				0.0872507	0.0312863	0.031458
0.0890313	0.202122	0.0942236				0.0964506	0.367382	0.239076				0.0890313	0.0261485	0.0472285
0.090812	0.183601	0.0752743				0.0983796	0.309947	0.19268				0.090812	0.0294566	0.0444894
0.0925926	0.181269	0.0884697				0.100309	0.199132	0.102279				0.0925926	0.0123604	0.0143481
0.0943732	0.188828	0.0887397				0.102238	0.284669	0.19538				0.0943732	0.0211107	0.0142715
0.0961538	0.19474	0.100218				0.104167	0.258319	0.159247				0.0961538	0.00268602	-0.00136952
0.0979345	0.19243	0.0891518				0.106096	0.135806	0.0773792				0.0979345	0.0168544	-0.00152981
0.0997151	0.156899	0.071345				0.108025	0.106377	0.0697044				0.0997151	-0.0381701	0.0240204
0.101496	0.142734	0.0661086				0.109954	0.0962878	0.0673765				0.101496	-0.00944344	0.00861402
0.103276	0.169662	0.0862401				0.111883	0.0698778	0.0587995				0.103276	-0.0373842	-0.0172903
0.105057	0.143805	0.0662384				0.113812	0.0633309	0.0483824				0.105057	0.00174208	0.00958009
0.106838	0.134346	0.0669283				0.115741	0.0611986	0.0476034				0.106838	0.00504432	0.00345495
0.108618	0.138325	0.0564905				0.11767	0.0584055	0.0446674				0.108618	-0.0088586	0.00334614
0.110399	0.119284	0.0500542				0.119599	0.0602709	0.0415135				0.110399	-0.00807007	0.0383039
0.112179	0.088291	0.0307868				0.121528	0.0476386	0.0381796				0.112179	0.00194019	-0.0131632
0.11396	0.0547526	0.0240971				0.123457	0.0377326	0.0357699				0.11396	-0.0240262	-0.0290103
0.115741	0.0443056	0.0241271				0.125386	0.0376365	0.0282888				0.115741	-0.0155575	-0.000477925
0.117521	0.0402525	0.022322				0.127315	0.0391376	0.0351001				0.117521	-0.0257946	-0.000272818
0.119302	0.0331205	0.0209894				0.129244	0.0298607	0.0195793				0.119302	-0.0172944	-0.0158503
0.121083	0.0437739	0.0229034				0.131173	0.0440098	0.0350986				0.121083	-0.0065388	-0.00770529
0.122863	0.0293728	0.0174517				0.133102	0.0333204	0.027973				0.122863	-0.00313988	-0.000308296
0.124644	0.0311984	0.0220134				0.135031	0.0284099	0.0202173				0.124644	-0.00121083	-0.00876236
0.126425	0.0317744	0.0283683				0.13696	0.022057	0.0232938				0.126425	-0.0127675	-0.00628395
0.128205	0.0278491	0.0210208				0.138889	0.0199683	0.0163114				0.128205	0.00304751	0.000415652
0.129986	0.0233524	0.0124709				0.140818	0.0232519	0.0261534				0.129986	0.0140116	-0.000639023
0.131766	0.028486	0.0194498				0.142747	0.0148474	0.0236282				0.131766	0.0207875	-0.00175217
0.133547	0.0213208	0.0219465				0.144676	0.0283278	0.0193416				0.133547	-0.00925388	-0.000515259
0.135328	0.027526	0.0132764				0.146605	0.0219801	0.017265				0.135328	-0.0062621	0.0243512
0.137108	0.0273245	0.0193845				0.148534	0.0234958	0.0209821				0.137108	-0.0144849	-0.00323818
0.138889	0.0266095	0.0162441				0.150463	0.0178245	0.0177264				0.138889	-0.0119645	-0.00364489
0.14067	0.0292069	0.0149185				0.152392	0.0142911	0.0174058				0.14067	0.0115078	0.0147381
0.14245	0.0301162	0.0137452				0.154321	0.0207099	0.019224				0.14245	0.0185167	0.0105247
0.144231	0.02228	0.0142877				0.15625	0.0166379	0.0185625				0.144231	0.00318467	0.00436464
0.146011	0.0263067	0.0178407				0.158179	0.0214606	0.0173932				0.146011	0.0226888	0.00208681
0.147792	0.026207	0.0171				0.160108	0.0162712	0.0176312				0.147792	-8.81705e-05	0.0148901
0.149573	0.0200256	0.0243475				0.162037	0.0173108	0.0120325				0.149573	0.000626416	-0.0159436
0.151353	0.0202297	0.0135822				0.163966	0.0117951	0.0111525				0.151353	0.00234619	-0.00596338
0.153134	0.0165178	0.0122186				0.165895	0.015598	0.0146439				0.153134	0.00702407	0.00698184
0.154915	0.0139493	0.016284				0.167824	0.027985	0.0225651				0.154915	-0.000891627	-0.00204767
0.156695	0.0122074	0.00489332				0.169753	0.0113229	0.0130261				0.156695	0.0107619	0.0061867
0.158476	0.0218545	0.00909553				0.171682	0.0172234	0.0112395				0.158476	0.0013736	-0.0216658
0.160256	0.0250021	0.0092408				0.173611	0.00286243	0.00900618				0.160256	-0.00153148	-0.00816914
0.162037	0.0173905	0.0146301				0.17554	0.0184192	0.0190263				0.162037	-0.0144805	-0.00173039
0.163818	0.01613	0.0128683				0.177469	0.0114949	0.0132586				0.163818	-0.00919868	-0.00691843
0.165598	0.0192387	0.0154492				0.179398	0.00867332	0.0112604				0.165598	-0.012627	-0.0149163
0.167379	0.0190541	0.0119152				0.181327	0.0130596	0.00987285				0.167379	-0.00503241	-0.00215678
0.16916	0.0137137	0.00864139				0.183256	0.0145213	0.0102165				0.16916	-0.0187139	-0.00342921
0.17094	0.00729767	0.00781037										0.17094	-0.0293344	-0.0216251
0.172721	0.00564159	0.00606557										0.172721	0.00358069	-0.0046888
0.174501	0.0114347	0.00870347										0.174501	-0.0151408	-0.000872343
0.176282	0.00766726	0.0086288										0.176282	-0.00739179	-0.0089556
0.178063	0.0158916	0.0156591										0.178063	0.00308229	0.00163693
0.179843	0.0181522	0.0127923										0.179843	0.00506732	0.00131762
0.181624	0.0203384	0.0113554										0.181624	0.00874115	-0.00377837
0.183405	0.0123945	0.00786946										0.183405	0.00621775	0.00653347

## Sheet: Fig-S3c
Analysis of immunoblots of co-sedimentation assays of Taxol-stabilised microtubules (Tx-MT) with MAP6d1, and the mutants.
								Cosedimentation of Taxol-MTs with MAP6d1 and Delta-2-35 and DeltaMn2										Cosedimentation of Taxol-MTs with MAP6d1 and Mn2-7A
Samples	Supernatant	Pellet	Supernatant	Pellet	Supernatant	Pellet
MAP6d1	100	0	100	0	100	0
𝝙2-35	100	0	100	0	100	0
𝝙Mn2	100	0	100	0	100	0
MAP6d1 + MT	24.6967	75.3033	31.5593	68.4407	41.5864	66.5397
𝝙2-35 + MT	10.1454	89.8546	37.1014	62.8986	7.29167	92.7083
𝝙Mn2 + MT	75.8688	24.1312	69.5315	30.4685	88.3419	11.6581
Samples	Supernatant	Pellet	Supernatant	Pellet	Supernatant	Pellet
MAP6d1	100	0	100	0	100	0
Mn2-7A	100	0	100	0	100	0
MAP6d1 + MT	34.2399	65.7601	33.4603	66.5397	40.6187	59.3813
Mn2-7A + MT	89.2232	10.7768	92.1147	7.88534	93.3525	6.64753

## Sheet: Fig-S4b
			Co-sedimentation assays of Taxol-stabilised microtubules (Tx-MT) with Mn1-7A (Analyzed by immuno-blotting)
				% of protein detected in
				Supernatant	Pellet	Supernatant	Pellet	Supernatant	Pellet
			MAP6d1	100	0	100	0	100	0
			Mn1-7A	100	0	100	0	100	0
			MAP6d1 + MT	38.0024	61.9976	31.1453	68.8547	41.8468	58.1532
			Mn1-7A + MT	45.7298	54.2702	41.5546	58.4454	37.9486	62.0514

## Sheet: Fig-S4d
Assessment of plus end MT dynamics in the presence of the Mn1-7A mutant																															Assessment of minus end MT dynamics in the presence of the Mn1-7A mutant
Growth rate (𝜇m/min)										Shrinkage rate (𝜇m/min)										Catastrophe frequency (Event/min)											Growth rate (𝜇m/min)										Shrinkage rate (𝜇m/min)
0 nM Mn1-7A					300 nM Mn1-7A					0 nM Mn1-7A					300 nM Mn1-7A					0 nM Mn1-7A					300 nM Mn1-7A						0 nM Mn1-7A					300 nM Mn1-7A					0 nM Mn1-7A					300 nM Mn1-7A
Trial 1	Trail 2	Trail 3	Trail 4		Trial 1	Trail 2	Trail 3	Trail 4		Trial 1	Trail 2	Trail 3	Trail 4		Trial 1	Trail 2	Trail 3	Trail 4		Trial 1	Trail 2	Trail 3	Trail 4		Trial 1	Trail 2	Trail 3	Trail 4			Trial 1	Trail 2	Trail 3	Trail 4		Trial 1	Trail 2	Trail 3	Trail 4		Trial 1	Trail 2	Trail 3	Trail 4		Trial 1	Trail 2	Trail 3	Trail 4
1.2012	0.8726	0.9635	0.6435		0.5082	0.4805	0.5506	0.5261		30.7207	52.8529	36.3363	37.4374		36.3363	37.4374	25.3253	16.0083		0.302189	0.208253	0.325627	0.291554		0.265752	0.277542	0.212477	0.147026			0.1542	0.06117	0.4021	0.06117		0.01376	0.1384	0.1113	0.1295		23.1231	33.033	52.8529	52.8529		19.8198	26.4264	19.8198	33.033
1.2322	0.9603	1.1011	0.6801		0.6194	0.6139	0.7232	0.6656		21.4715	46.2462	36.3363	30.8308		18.1682	22.022	23.1231	13.2132		0.202906	0.23461	0.206818	0.242178		0.263037	0.204564	0.217609	0.243158			0.1147	0.1718	0.4087	0.2121		0.04346	0.1943	0.2178	0.2398		52.8529	26.4264	49.5495	36.3363		16.5165	23.1231	16.5165	26.4264
0.5957	0.9747	1.1914	0.7992		0.7693	0.6882	0.7267	0.7341		42.9429	46.2462	35.2352	27.0871		18.1682	16.5165	17.6176	8.8088		0.237705	0.106301	0.174593	0.36036		0.257547	0.145777	0.294825	0.193742			0.1927	0.2569	0.4097	0.2507		0.04787	0.2678	0.2753	0.2503		42.9429	26.4264	46.2462	26.4264		16.5165	13.2132	14.8649	14.8649
0.8258	0.984	1.3866	0.8057		0.8173	0.764	0.7459	0.7682		28.0781	39.6396	33.8589	23.1231		18.1682	14.039	17.6176	8.6712		0.242961	0.213737	0.287565	0.210368		0.205685	0.170625	0.151667	0.197566			0.2012	0.2805	0.4529	0.3003		0.1145	0.4404	0.316	0.4262		26.4264	13.2132	39.6396	16.5165		33.033	26.4264	11.5616	8.2583
0.9037	1.0112	1.4204	0.9037		0.8358	0.7845	0.7623	0.8047		25.3253	23.595	33.5049	16.5165		14.8649	13.2132	13.9473	25.3253		0.152437	0.255575	0.260807	0.145307		0.291554	0.254061	0.298509	0.176026			0.2569	0.3073	0.4978	0.3285		0.1739	0.1194	0.1429	0.09638		19.8198	46.2462	33.033	13.2132		26.4264	26.4264	19.8198	19.8198
0.9867	1.0413	1.4343	0.9404		0.8589	0.8427	0.8118	0.573		16.5165	36.3363	27.7477	16.5165		41.6216	40.4655	13.2132	15.7824		0.23461	0.197566	0.290613	0.19209		0.245143	0.229237	0.207677	0.180686			0.3428	0.4129	0.5957	0.3378		0.2102	0.1912	0.2643	0.2643		18.1682	12.1121	62.7628	36.3363		23.1231	19.8198	16.5165	19.8198
0.9882	1.0444	1.4362	0.9716		0.559	0.5623	0.5047	0.6184		29.9499	36.3363	42.9429	15.4154		27.5275	29.7297	28.6286	14.452		0.155328	0.290145	0.257295	0.169025		0.278056	0.342548	0.250668	0.15931			0.5121	0.6171	0.6048	0.4894		0.3441	0.2904	0.09555	0.1271		11.5616	36.3363	59.4595	19.8198		19.8198	14.8649	19.8198	14.8649
1.0323	0.8363	1.4475	1.0252		0.5678	0.6419	0.5634	0.697		34.3544	25.9545	36.3363	39.6396		27.5275	29.7297	24.2242	11.5616		0.244147	0.268525	0.361324	0.43977		0.231	0.281708	0.239283	0.133073			0.3465	0.2391	0.4208	0.2106		0.02503	0.3477	0.1209	0.1554		52.8529	28.0781	59.4595	26.4264		16.5165	19.8198	16.5165	14.3143
1.0431	0.8652	1.5308	0.7879		0.6463	0.7104	0.6423	0.7151		28.9039	39.6396	30.9685	37.4374		21.4715	29.0691	23.1231	9.9099		0.141429	0.266426	0.177482	0.207104		0.24481	0.165	0.160303	0.211231			0.1564	0.2708	0.4437	0.3845		0.1921	0.1216	0.1709	0.2124		29.7297	16.5165	56.1562	13.2132		13.2132	19.8198	29.7297	9.9099
1.1198	0.938	1.952	0.8456		0.6547	0.7492	0.7527	0.7251		41.2913	37.4374	30.8308	15.6907		18.1682	16.5165	22.022	26.4264		0.182553	0.242178	0.231	0.149032		0.263421	0.282303	0.308396	0.196532			0.2181	0.2962	0.4663	0.4083		0.2278	0.1548	0.1852	0.2447		26.4264	13.2132	56.1562	52.8529		29.7297	9.9099	19.8198	13.2132
1.2584	1.0854	1.0542	0.923		0.764	0.7973	0.7914	0.7772		25.7186	36.997	23.7838	26.4264		29.7297	17.3423	15.4154	19.8198		0.195	0.276011	0.185753	0.232071		0.180632	0.262435	0.232791	0.267784			0.2202	0.3613	0.468	0.2417		0.3109	0.1709	0.2486	0.2823		19.8198	44.5946	52.8529	59.4595		24.7748	7.7077	19.8198	13.2132
1.1253	1.1011	1.2567	0.9249		0.7708	0.8213	0.8509	0.5745		22.2973	28.0781	44.044	26.4264		28.0781	16.7918	14.5345	17.6176		0.152695	0.217872	0.233152	0.128608		0.163207	0.265752	0.166833	0.22			0.2872	0.1962	0.4906	0.2855		0.3371	0.2065	0.08057	0.01306		16.5165	36.3363	42.9429	33.033		19.8198	31.3814	26.4264	13.2132
1.149	1.1011	1.275	0.7799		0.7772	0.6093	0.6888	0.6284		46.2462	21.7074	41.8418	22.022		26.4264	25.1051	26.4264	14.3143		0.162324	0.120926	0.247306	0.17325			0.224944	0.279535	0.215269			0.5377	0.2108	0.493	0.4028		0.429	0.115	0.1116	0.1502		13.2132	21.4715	59.4595	36.3363		11.5616	28.6286	19.8198	16.5165
1.0093	1.3458	1.3213	0.8102		0.5138	0.6735	0.6954	0.7293		28.4084	18.1682	36.8869	20.9209		20.2917	52.8529	23.1231	19.8198		0.139028	0.245745	0.206747	0.37404			0.277627	0.248769	0.138387			0.09176	0.3197	0.5663	0.2643		0.5027	0.2519	0.1352	0.1652		3.3033	18.1682	59.4595	26.4264		29.7297	33.033	13.2132	9.9099
1.1149	0.6848	1.4314	0.9291		0.6276	0.7508	0.7125	0.8258		20.9209	35.2352	33.033	19.8198		29.7297	42.9429	23.1231	16.5165		0.329548			0.195848			0.226357	0.175409	0.165455			0.3775	0.4207	0.7257	0.3812		0.02643	0.05415	0.1468	0.181		36.3363	36.3363	49.5495	23.1231		26.4264	19.8198	13.2132	6.6066
1.1225	0.7267	1.7303	0.9438		0.6954	0.5328	0.7444	0.8712		37.752	33.033	28.6286	16.5165		29.7297	33.033	23.1231	14.7677		0.062303			0.134664				0.179391	0.108151			0.3791	0.1339	0.7404	0.7865		0.1586	0.2065	0.2065	0.04375		26.4264	36.3363	39.6396	19.8198		16.5165	19.8198	9.9099	19.8198
1.2085	0.9317	1.1562	1.0078		0.7278	0.565	0.7534	0.6006		34.6847	31.9319	26.8983	29.7297		23.1231	23.1231	21.4715	19.8198									0.094138				0.4129	0.2312	0.3595	0.2294		0.1817	0.2094	0.2782	0.1089		19.8198	23.1231	33.033	33.033		13.2132	19.8198	6.6066	13.2132
1.3116	0.9955	1.2458	1.1451		0.803	0.6265	0.7748	0.6337		29.7297	31.3814	25.3253	24.9249		20.6456	19.8198	19.8198	14.8649									0.314451				0.1786	0.2958	0.367	0.2799		0.2872	0.2108	0.01449	0.111		13.2132	19.8198	26.4264	29.7297		6.6066	16.5165	16.5165	6.6066
0.8828	1.0065	1.2613	1.1858		0.8173	0.7164	0.8142	0.7079		23.4234	14.039	35.2352	29.7297		19.8198	26.4264	18.3517	14.8649													0.2263	0.3079	0.367	0.3388		0.3552	0.2402	0.1625	0.1666		66.0661	39.6396	52.8529	26.4264		26.4264	14.8649	13.2132	23.1231
1.0284	1.0746	1.2954	0.8721		0.8018	0.7838	0.5695	0.7824		31.9319	31.3814	18.7187	23.1231		19.2693	21.4715	22.2973	13.8739													0.3698	0.3267	0.3812	0.4045		0.1823	0.2678	0.2065	0.2118		46.2462	16.5165	49.5495	26.4264		16.5165	9.9099	4.1291	16.5165
1.1599	1.1877	1.3384	1.2483		0.9045	0.8972	0.5795	0.4955		26.4264	25.3253	35.6757	28.9039		17.8378	16.9884	18.994	12.1121													0.3858	0.1781	0.4332	0.2678		0.2191	0.2848	0.2305	0.08647		29.7297	29.7297	46.2462	23.1231		13.2132	4.955		16.5165
0.9801	0.8375	1.4332	0.8378		0.9317	0.7313	0.6146	0.6988		23.1231	23.6737	31.7943	24.2242		13.2132	36.3363	16.5165	39.6396													0.07104	0.2753	0.4525	0.2936		0.2202	0.3303		0.1573		22.022	26.4264	36.3363	33.033		11.011	3.3033		13.2132
1.1138	0.8809	1.5564	0.8408		0.4719	0.4129	0.6954	0.72		23.1231	21.1411	33.033	21.1411		34.6847	23.7838	16.5165	26.4264													0.236	0.4093	0.2882	0.3034		0.2643	0.3371		0.1997		42.9429	16.5165	33.033	18.1682		9.9099	23.1231		9.9099
1.1974	0.8883	1.2191	0.6882		0.5717	0.7287	0.7142	0.7341		18.4041	20.4805	26.977	19.1592		29.7297	23.7838	13.5802	15.8559													0.2718	0.03754	0.3091	0.3146		0.3303	0.7623		0.2686		33.033	39.6396	62.7628	14.8649		4.955	19.8198		9.9099
0.884	0.9438	1.4423	0.8553		0.5873	0.809	0.7181	0.745		32.2072	16.1862	22.4625	26.4264		21.4715	19.8198	10.5706	7.7077													0.2898	0.2181	0.4129	0.3964		0.3514	0.2028		0.06353		33.033	23.1231	46.2462	42.9429		19.8198	16.5165		13.2132
1.0881	1.0644	1.4831	0.8617		0.6028	0.7812	0.7608	0.8345		29.0691	49.5495	21.0586	22.022		17.4603	15.6907	26.4264	20.1502		Rescue frequency (Event/min)											0.3371	0.234	0.4363	0.01242		0.03933	0.2598		0.07341		26.4264	21.4715	33.033	26.4264		11.5616	14.8649		13.2132
1.146	1.1011	1.4848	0.9359		0.6345	0.7824	0.8008	0.5957		19.4312	29.7297	19.8198	18.4985		28.9039	23.1231	16.9884	11.7975													0.3514	0.2872	0.6085	0.2817		0.1239	0.2872		0.1223		26.4264	19.8198	29.7297	17.6176		9.9099	13.2132		16.5165
1.1936	0.9584	1.7033	1.0629		0.7772	0.7945	0.6498	0.6726		34.6847	23.9489	31.3814	18.1682		24.4444	19.8198	13.5135	10.8537		0 nM Mn1-7A					300 nM Mn1-7A						0.4332	0.4556	0.2805	0.2884		0.1413	0.3303		0.1385		23.1231	31.3814	26.4264	16.5165		8.2583	11.5616		14.3143
0.9188	0.9807	1.2415	0.8161		0.9438	0.8203	0.653	0.7341		32.6201	21.1411	24.1141	17.4603		22.022	15.4154	13.2132	8.4942		Trial 1	Trail 2	Trail 3	Trail 4		Trial 1	Trail 2	Trail 3	Trail 4			0.5126	0.4719	0.3417	0.4719		0.1515	0.3861		0.1688		52.8529	36.3363	24.2242	14.8649		29.7297	6.6066		26.4264
0.9327	0.9979	1.2721	0.8706		0.5506	0.9009	0.7492	0.7432		22.2973	11.8919	44.9249	16.5165		18.1682	28.0781	17.3423	16.9884		0	0	0	0		0	0	0	0			0.2278	0.1739	0.3465	0.224		0.2424	0.4309		0.1943		26.4264	33.033	18.7187	23.1231		19.8198	33.033		16.5165
1.15	1.0369	1.4157	0.9137		0.5974	1.0713	0.7623	1.001		46.2462	30.2016	39.6396	24.7748		14.3143	23.1231	33.033	16.0446		0	0	0	0		0	0	0	0			0.265	0.1943	0.4204	0.2273		0.2434	0.6056		0.2178		23.1231	26.4264	56.1562	14.8649		16.5165	31.3814		16.5165
1.196	1.0656	1.3633	0.9438		0.6249	0.5264	0.7759	0.6714		42.9429	23.1231	36.997	18.1682		21.4715	22.022	19.8198	8.6086		0	0	0	0		0	0	0	0			0.6741	0.2523	0.4309	0.3053		0.6393	0.1617		0.1835		72.6727	39.6396	59.4595	13.2132		16.5165	11.5616		14.8649
1.3213	1.1435	1.3947	1.0687		0.7472	0.7028	0.7824	0.6797		41.8418	18.994	36.3363	14.8649		21.4715	22.022	18.1682	18.1682		0	0	0	0		0	0	0	0			0.2179	0.3329	0.4556	0.3303		0.1321	0.1931		0.3146		42.9429	16.5165	56.1562	36.3363		11.011	36.3363		9.9099
0.8564	0.9682	1.4879	1.0831		0.8258	0.7218	0.8123	0.7363		36.3363	18.876	21.8844	28.0781		18.8034	16.8836	15.1008	17.4174		0	0	0	0		0	0	0	3.75375			0.2472	0.3359	0.8258	0.3359		0.1428	0.2753		0.3168		26.4264	36.3363	39.6396	36.3363		9.9099	33.033		9.9099
0.8809	0.9933	1.488	0.8035		0.858	0.5781	0.6735	0.7459		28.6286	46.2462	44.5946	23.595		15.8559	15.5727	14.5345	16.5165		0	0	0	0		0	0	0	0			0.3785	0.3722	0.3846	0.5309		0.1502	0.1716		0.1698		59.4595	23.1231	33.033	21.4715		6.6066	18.1682		33.033
0.8894	1.0015	1.5444	0.8127		0.7759	0.7142	0.7865	0.809		15.8559	31.7117	31.3814	22.022		13.2132	11.5616	30.8308	11.2312		0	0	0	0		0	0	0	0			0.2643	0.3116	0.4272	0.6194		0.168	0.177		0.3639		56.1562	19.8198	29.7297	49.5495		3.3033	14.3143
0.9731	1.0431	1.9973	0.9997		0.809	0.7164	0.7909	0.741		42.9429	31.3814	30.8308	28.0781		36.3363	9.9099	25.3253	28.0781		0	0	0	0		0	0	0	0			0.2708	0.3182	0.4534	0.07341		0.2043	0.1943		0.1043		33.033		19.8198	49.5495			13.2132
0.9788	1.0786	1.2187	0.8438		0.8145	0.7226	0.8774	0.7995		42.9429	27.0871	31.3814	27.5275		26.4264	34.6847	20.1201	13.8739		0	0	0	0		0	0	0	2.86			0.3049	0.4666	0.2697	0.2108		0.1244	0.2154		0.1536		26.4264		52.8529	19.8198			9.9099
1.3602	0.9626	1.5149	0.905		0.8809	0.7341	0.8809	0.8966		36.3363	46.2462	27.5275	23.1231		19.2693	29.7297	23.1231	13.2132		0	0	0	0		0	0	0	1.62324			0.3539	0.4488	0.3378	0.2417		0.03754	0.2486		0.1776		13.2132		42.9429	14.8649			6.6066
1.0093	1.0687	0.977	0.9929		0.9113	0.7459	0.7376	0.4177		29.3627	41.2913	24.4444	22.022		17.6176	24.7748	20.9209	13.2132		0	0	0	0		0	0	0	0			0.4359	0.03207	0.398	0.3207		0.1815	0.2915		0.2513		6.6066		42.9429	19.8198
1.0205	1.1702	1.0687	1.0431		0.9987	0.756	0.7502	0.6468		23.1231	34.6847	16.5165	39.6396		16.5165	20.4805	18.1682	12.3323		0	0	0	0		0	0	0	0			0.48	0.2753	0.4045	0.2457		0.1835	0.3461		0.4505		36.3363		39.6396	16.5165
1.0765	1.2269	1.1295	0.6816		0.6983	0.7608	0.805	0.7197		38.5385	29.7297	33.033	20.9209		15.4154	14.3143	15.6156	10.5706		0	0	0	0			0	0	0.715001			0.5506	0.3746	0.5118	0.2489		0.2094			0.4625		26.4264		36.3363
1.1149	1.2387	1.1645	0.7576		0.6988	0.9747	0.8123	0.7674		29.7297	20.1201	31.5649	19.8198		13.8739	13.2132	13.7638	18.4985		0	0	0	0			0	0.715001	0			0.2541	0.4505	0.5357	0.3477		0.2118			0.08809		26.4264		33.033
1.1613	1.2387	1.514	0.991		0.757	0.4625	0.6292	0.7928		27.8028	17.6176	30.3904	27.5275		20.9209	11.7975	13.0297	18.1682		0			0			0	0				0.2658	0.1643	0.5683	0.4083		0.2202					13.2132		29.7297
1.2926	1.0054	1.5353	1.0431		0.7631	0.4841	0.7202	0.5393		26.4264	14.3143	24.7748	23.4535		17.6176	39.6396	23.1231	18.1682		0			0			0	0				0.3303	0.2807	0.3003	0.2108		0.3571					33.033		16.5165
1.3927	1.0199	1.7128	1.0807		0.8258	0.4894	0.738	0.5616		44.044	31.3814	24.0669	23.1231		16.8836	34.6847	18.1682	16.5165									0				0.3763	0.3083	0.3303	0.2394		0.4282					19.8198		52.8529
0.7341	1.0453	0.9384	0.7028		0.8363	0.5506	0.8151	0.5647		42.9429	20.8108	44.044	17.1772		16.1036	28.6286	15.015	13.7638									6.93001				0.3797	0.03003	0.3428	0.265		0.2761					19.8198		39.6396
0.7404	1.1166	1.365	0.7472		0.4129	0.5803	0.8217	0.6535		26.4264	22.7561	41.8418	26.4264		33.033	25.6006	13.2132	16.5165													0.01468	0.3477	0.3812	0.3345							16.5165		33.033
0.8368	1.1535	1.4057	0.9987		0.4486	0.5984	0.7249	0.6914		38.5385	18.6401	37.988	31.3814		27.8421	21.4715	26.4264	14.8649													0.2394	0.3539	0.3923	0.1016									33.033
0.9035	1.1591	1.4223	1.0431		0.5458	0.6169	0.6498	0.7499		37.4374	39.6396	36.3363	28.9039		27.5275	13.6261	23.1231	13.2132													0.3003	0.3613	0.3964	0.2915									26.4264
0.9359	0.5745	1.4616	0.8456		0.5616	0.4695	0.6607	0.7824		27.5275	35.015	33.5836	26.4264			8.2583	20.6456	13.2132													0.3494	0.4556	0.4078										23.1231
1.0071	0.7267	1.567	0.8712		0.6766	0.6006	0.7079	0.5883		23.1231	26.8393	23.9489	25.3253			34.6847	18.6186	12.1121													0.6856		0.4834										18.1682
1.1011	0.8043	1.6517	0.9305		0.6942	0.6265	0.7298	0.6353		21.9219	22.6512	33.5049	25.1051			28.6286	18.1682	11.7117															0.5368										52.8529
1.4681	1.0274	1.7787	0.9788		0.724	0.6607	0.7635	0.6741			37.988	29.3168	21.4715			26.4264	19.8198	8.5886															0.2186										39.6396
0.5506	1.0289	0.9962	1.1219		0.7273	0.7058	0.7945	0.7207			27.0871	26.7568	17.3423			22.4625	18.7187	15.4154															0.3477										36.3363
0.9009	1.0408	1.275	0.8946		0.6463	0.7581	0.5921	0.7838			26.4264	29.7297	28.6286			18.3183	17.6176	13.2132															0.352										33.033
0.9747	1.1011	1.2891	1.3005		0.7359	0.7746	0.6445	0.903			26.4264		26.4264			8.8088	15.1952	11.5616															0.4076										33.033
0.9798	1.1659	1.3213	0.765		0.7389	0.5138	0.653	0.5082			18.4985		25.3253			28.0781	15.966	9.9099															0.4129										29.7297
1.086	1.0775	1.4885	0.8258		0.8145	0.5623	0.6667	0.5916			18.1682		12.1121			19.8198	14.452	33.033															0.423										23.1231
1.1642	1.2771	1.5325	0.9057		0.8371	0.6269	0.6919	0.6006			33.033		39.6396			18.1682	14.3143	21.4715															0.4955										13.2132
1.3801	1.2926	1.5838	1.0496		0.515	0.6801	0.7708	0.6954			28.9039		23.7838			17.8378	13.2132	19.8198															0.5663										49.5495
0.9009	0.8758	0.9096	1.1512		0.6677	0.6948	0.5309	0.7035			20.6456		22.2973			16.5165	13.2132	18.994															0.1321										36.3363
1.1231	0.9694	1.1827	1.3347		0.7044	0.7606	0.6353	0.7047								8.8088	13.2132	13.2132															0.2678										33.033
1.1562	1.1745	1.3556	1.3392			0.4225	0.7168	0.7432								49.5495	20.9209	8.9661															0.3267										16.5165
1.2291	1.1786	1.4515	0.7589			0.4834	0.7682	0.7598								17.3423	14.8649	18.994															0.3489										8.2583
1.2578	0.873	1.4897	0.8442			0.5294	0.7154	0.8726								15.966	14.3143	16.8836															0.3539										46.2462
1.3538	0.9035	1.5015	0.9195			0.5941	0.7251	0.4431								15.1952	14.039	24.7748															0.3604										44.5946
0.9101	0.9199	1.5068	1.0225			0.6607	0.7425	0.5266								14.8649	12.1562	21.1411															0.4447										26.4264
1.0374	0.9219	1.6388	1.0487			0.7623	0.7578	0.5285								12.705	28.6286	15.8559															0.5683										9.9099
1.086	1.0562	1.1735	1.2285			0.5285	0.8043	0.5646									25.3253	15.8559															0.5829										52.8529
1.1681	1.1301	1.1745	0.887			0.6211	0.8258	0.7079									22.022																0.04028										52.8529
0.7287	0.875	1.2954	0.9882			0.6344	0.6259	0.7079									18.1682																0.04235										46.2462
0.8083	0.905	1.3538	0.995			0.72	0.6607	0.7125									16.5165																0.2643										46.2462
0.9354	0.9263	1.3602	1.0277			0.749	0.7122	0.7485									13.2132																0.3912										23.1231
1.0238	0.9301	1.5881				0.7794	0.7293	0.7682									13.2132																0.4037										16.5165
1.1798	0.9562	1.6227					0.7395	0.7772									24.7748																0.4454										16.5165
	1.0252	1.6517					0.8057	0.7992									19.8198																0.4719
	1.0786	1.7965					0.5572	0.6194									18.4041																0.4868
	1.1372	1.4596					0.6439	0.676									36.3363																0.06741
	0.8321	1.5246					0.6954	0.6801									26.4264																0.2734
	0.923	1.5807					0.7731	0.554									26.4264																0.3591
	0.9335	1.7768					0.7808	0.6822									24.7748																0.387
	0.9788	2.1021					0.7845	0.6826									18.4985																0.4195
	1.0093	1.1011					0.8057	0.7255									17.1772																0.2002
		1.275					0.8481	0.7623									15.2778																0.2884
		1.3497					0.671																										0.3049
		1.3644					0.6788																										0.3912
		1.5308					0.7226																										0.493
		1.7243					0.6811																										0.4955
							0.7142																										0.5131
							0.724
							0.7293
							0.7589
							0.7888
							0.8008
							0.8509

## Sheet: Fig-S4f
Tubulin recruitment in the absence or presence of 300 nM Mn1-7A
	1. % of microtubules in each TIRF movie
		Movie 1		Movie 2		Movie 3
		Recruitment	No recruitment	Recruitment	No recruitment	Recruitment	No recruitment
	Control	0	100	7.40741	92.5926	0	100
	Mn1-7A	0	100	7.69231	92.3077	6.06061	93.9394
	2. Architecture of the microtubules recruiting tubulin in the TIRF conditions using EM
	SMT	DMT	SMT	DMT	SMT	DMT
Control	0.996012	0.00398847
MAP6d1	0.704399	0.295601
Mn1-7A	0.991393	0.00860661	1	0	1	0
MT lengths for both singlet and doublet were measured on each image and then a percentage was calculated.
Control				MAP6d1			Mn1-7A
	Grid				Grid			Grid 1				Grid 2				Grid 3
Image	Pixel of SMT	Pixel of DMT		Image	Pixel of SMT	Pixel of DMT	Image	Pixel of SMT	Pixel of DMT		Image	Pixel of SMT	Pixel of DMT		Image	Pixel of SMT	Pixel of DMT
ctrl1	5.1146	0		MAP6d1-2	5.6828	12.3783	Mn1-0	11.9733	0		G2-Mn1-5	10.3423	0		G3-Mn1-0	10.3627	0
	11.2784							11.8753				10.3023				10.6998
	10.073			MAP6d1-3	1.449	10.6277		11.6305				4.9416
	9.6557														G3-Mn1-1	10.9511	0
				MAP6d1-6	8.6998	10.2231	Mn1-1	2.7171	0		G2-Mn1-4	12.2536	0			6.8851
ctrl2	3.8094	0						6.9856				10.2408
	10.5242			MAP6d1-7	0	9.4632		6.5586				14.3835			G3-Mn1-8	7.9501	0
	2.0948							10.6428								9.4878
	4.3914			MAP6d1-8	9.6714	12.3905		10.5398			G2-Mn1-3	11.709	0			4.2823
	10.3983				4.4857			7.7185				11.7206				4.9966
	6.6462				5.1717											4.6045
	2.7412				2.9374		Mn1-2	10.6544	0		G2-Mn1-1	10.1318	0			10.2192
	1.9677							10.284				11.1885				3.0185
	2.7123			MAP6d1-9	3.3705	5.38		12.7605				11.2727
	5.0943				4.4254										G3-Mn1-9	1.6784	0
					7.3701		Mn13	12.5243	0		G2-Mn1-l0	10.2349	0			2.301
ctrl"	1.8973	0			8.4478			10.253				8.272				0.9809
	2.2278				5.533							11.6831				6.2846
	2.4575				6.3496		Mn1-4	11.6839	0			7.3955				6.0735
	3.1693							10.5265								3.5715
	4.7414			MAP6d1-10	1.7219	5.4538					G2-Mn1-9	12.5087	0			3.726
	1.1395				6.6216	4.8958	Mn1-5	10.1243	0			3.5268
	7.3361				1.8263			10.1241				10.863			G3-Mn1-10	4.4053	0
	6.7597				1.9065			10.728								7.1513
					2.8557			11.5111			G2-Mn1-8	8.8707	0			0.4751
ctrl4	5.2309	0			4.3655							9.4675				8.2279
	3.9759				4.6919		Mn1-6	10.3756	0							1.0269
	10.7611							9.9129			G2-Mn1-7	11.3484	0			2.5107
	7.0469			MAP6d1-11	1.5405	2.4327		6.5432				11.8246				4.5218
	1.2496				6.7252	4.3313										3.769
	10.3699				4.3209	1.1413	Mn1-10	7.8144	0		G2-Mn1-6	9.7448	0			1.2369
	4.3315				4.4721			6.6931				10.8343				1.0794
	3.8005				8.3291			14.7633
	4.9808				6.612			6.716			G2-Mn1-19	11.067	0		G3-Mn1-20	2.7259	0
					1.8746			2.6534				7.412				2.5552
ctrl6	6.6838	0			8.4461			1.7025				10.8847				1.727
	4.3584				1.7088							11.3222				10.0228
	7.018				2.6967		Mn1-9	20.3549	0			3.0127				6.0708
	6.0185				3.3036							2.2504				8.0707
	1.7996				9.3755		Mn1-8	9.9594	0							3.5589
	4.8337							8.363			G2-Mn1-18	11.7605	0
	7.2337			MAP6d1-12	5.8996	9.6118		4.313				3.1712			G3-Mn1-18	7.1553	0
	3.3167				10.2736	0.6147						16.8027				3.592
	5.6411				5.1816		Mn1-7	12.644	0							2.1011
	1.2384				2.1077			10.2204			G2-Mn1-17	10.788	0			9.5478
	1.549				2.1202							10.8974				4.6527
					1.1608		Mn1-15	10.1222	0							3.0526
ctrl8	10.3712	0			1.5211			11.0309			G2-Mn1-16	10.2537	0			2.5803
	2.4796				1.4036			10.7665				6.9338
	2.9614				6.3973			12.0433							G3-Mn1-16	10.0127	0
	4.6932				2.7434			10.0501			G2-Mn1-13	22.1299	0			8.9721
	0.921						Mn1-14					8.6127				5.9703
	5.9507			MAP6d1-13	4.7213	4.2701		9.6591	0							6.7398
					3.0776	1.4426		12.8462			G2-Mn1-12	11.253	0
ctrl9	5.0809	0			1.1434	6.1956		10.9167				2.0685			G3-Mn1-15	8.64	0
	9.1806				2.6255			9.2749				13.2825				3.46
	6.7078				4.242			11.6367				11.0636				0.7495
	4.2748				4.1395			11.2053								7.3309
	4.0444				2.7893			10.7992			G2-Mn1-11	8.896	0			3.1438
	11.4098				10.126			5.011				9.7322				3.2849
	5.8264				6.6966							13.87				4.9583
	1.1526				1.6492		Mn1-13	9.7816	0			13.5462				5.7177
					2.7792			1.8597
ctrl10	16.9647	0						4.6403			G2-Mn1-21	12.2715	0		G3-Mn1-14	8.5934	0
	1.8169			MAP6d1-14	1.8819	10.0977		6.1768								11.3978
	6.8107				10.1496	7.2539					G2-Mn1-22	10.024	0			2.2004
					3.208		Mn1-11	6.7788	0			10.7637				3.3329
ctrl11	6.6742	0			1.8308			9.7871				10.1893				1.6478
	5.6365							7.7324
	2.934			MAP6d1-15	7.3968	14.1083					G2-Mn1-23	10.8259	0		G3-Mn1-32	3.7121	1.5117
	3.4188				4.3205		Mn1-20	15.0198	0			11.3479				9.1514
	10.2602				2.5406			9.8182								7.0875
	9.086				4.614						G2-Mn1-25	6.2645	0			1.4214
	0.867				3.88		Mn1-19	9.3888	0			9.4767				4.7635
					2.5473			10.0319				9.4538
ctrl13	10.0677	1.887			7.8956										G3-Mn1-31	4.918	1.7894
	3.4705						Mn1-18	10.6981	0		G2-Mn1-26	9.2862	0			2.0871
	5.0552			MAP6d1-17	14.9827	1.8314		10.2653				4.2724				11.3277
	4.9677				4.8853	5.2485		6.654				9.7301				7.6017
	1.8893				2.5204	2.8661						8.1994				9.3814
	4.3655				1.5055		Mn1-16	8.3384	0							8.517
	10.8839				2.1655			8.5922			G2-Mn1-27	10.2278	0			5.8043
	3.4131				0.9879			5.8521				4.556
	3.3897				6.3986							6.12961			G3-Mn1-30	6.9689	0
					4.7567		Mn1-22	13.406	0							6.1951
ctrl14	9.0978	0			1.0195			3.1508								6.3549
	1.3188				1.6354			10.6457			TOTAL	619.091	0			1.866
	11.5084															7.3449
	11.29			MAP6d1-18	4.7425	7.2908	Mn1-30	12.2336	0		%	1	0			2.2863
	8.0835				3.5782	9.9829		12.2018								2.156
	2.3285				18.1982	2.8276										6.1881
	1.1562				2.0588		Mn1-27	12.1939	0							2.6946
	3.1402				7.263			12.0057								9.0593
	4.2762				7.7939
					4.1304		Mn1-23	2.6949	0						G3-Mn1-29	7.7967	0
ctrl15	3.5403	0			1.6601			10.2597								3.1855
	11.8943							10.0911								5.2745
	8.6405			MAP6d1-30	3.1058	16.3749										1.0512
	1.8005				8.4457		Mn1-25	10.1714	0							5.9921
	6.7644				1.7424			12.9667								7.5237
	9.3496				7.3375											3.6022
	3.6537				4.4216		Mn1-26	11.4863	0
	7.6353				6.2348			6.6998							G3-Mn1-28	8.1061	0
					3.2371			6.2604								8.1383
ctrl16	1.7383	0			1.7799											9.5329
	2.088															3.0942
	2.6982			MAP6d1-28	4.8062	2.1619	TOTAL	758.09	0
	9.7107				5.9132	9.9437									G3-Mn1-27	6.2483	0
	2.3443				1.2688		%	1	0							5.7763
	7.6907				2.8529											8.7789
	5.2489				7.4697											3.4646
	3.6337				4.2824											1.685
					1.483
ctrl17	8.4495	0													G3-Mn1-26	4.6081	2.8791
	1.2782			MAP6d1-26	6.5015	4.9061										6.7425
	3.4606				5.4177											10.2892
	2.405				2.3022											9.8647
	3.642				4.794											6.9571
	6.4401				1.6693											7.3255
	2.269				1.0508											4.5686
	7.6966															2.552
	1.3471
	1.962			SUM	466.451	195.746									G3-Mn1-25	6.8977	0
																9.2422
ctrl18	8.8725	0		TOTAL	662.198
															G3-Mn1-24	10.027	0
ctrl19	5.5485	0		%	0.704399	0.295601										4.172
	5.8625															3.2192
	6.7166															2.6301
	4.6728															14.0112
	2.3744															4.1309
	3.7304															2.8181
	3.9451
	4.4552														G3-Mn1-22	10.5599	0
	2.0463															5.4456
																5.9867
ctrl20	3.8309	0														3.145
	5.6715															2.6517
	6.5915															5.8214
	0.9868															4.7169
	5.0567															4.0237
	1.6687
	1.162														G3-Mn1-21	3.3971	0
	4.2259															10.8076
	1.1812															5.0803
																5.1072
ctrl21	5.9867	1.9869														12.9157
	6.1871
	2.6224
	3.8493														SUM	711.896	6.1802
	3.7603
ctrl22	4.3032	0													TOTAL	718.076
	1.9112
	10.24
	6.1875														%	0.991393	0.00860661
	4.725
	4.6878
	2.2721
ctrl23	5.8773	0
	2.2078
	3.5096
	7.6622
	6.5298
	5.921
ctrl24	2.2436	0
	8.2536
	9.3631
	7.4113
	2.2974
	8.6864
	4.1049
	10.8636
	10.1418
	6.0131
	5.4638
	4.8924
ctrl26	5.7534	0
	5.4356
	7.8076
	7.86
	2.2534
ctrl27	5.206	0
	8.8053
	5.0416
	7.6322
	7.2034
ctrl28	2.5703	0
	15.4337
	7.3822
	2.7007
	2.1441
ctrl29	2.5997	0
	5.4141
	1.2582
	1.4278
	1.3972
	2.8202
	3.3253
	8.0599
	10.0461
	3.2578
	2.1786
	1.3358
SUM	967.4	3.8739
total	971.274
%	0.996012	0.00398847

## Sheet: Fig-S5a
Proportion of ciliated neurons for 4 and 9 DIV WT and MAP6d1-KO hippocampal neurons
4 DIV
Experiment 1					Experiment 2					Experiment 3
	WT	MAP6d1-KO				WT	MAP6d1-KO				WT	MAP6d1-KO
# neurons	466	493			# neurons	430	323			# neurons	1601	1609
# cilia	139	139			# cilia	142	76			# cilia	652	674
9 DIV
Experiment 1					Experiment 2					Experiment 3
	WT	MAP6d1-KO				WT	MAP6d1-KO				WT	MAP6d1-KO
# neurons	559	373			# neurons	352	406			# neurons	1606	1600
# cilia	276	191			# cilia	193	222			# cilia	1101	1053

[truncated: 4 more sheets: Fig-S5b, Fig-S5c, Fig-S5d, Fig-S5e]
