# Supplementary material for: The Mn-motif protein MAP6d1 assembles ciliary doublet microtubules
Source: Nat Commun. 2025 Jul 5;16:6210. doi: 10.1038/s41467-025-61679-0 (PMC12228683; doi:10.1038/s41467-025-61679-0)
Supplement: Supplementary file 7 — Source Data [file 41467_2025_61679_MOESM7_ESM.zip › Source Data.xlsx]

## Sheet: Fig1b
MT dynamics paramters in the presence of MAP6d1 (at the plus-end)
Growth rate (𝜇m/min)																Shrinkage rate (𝜇m/min)																Catastrophe frequency (Event/min)
0 nM MAP6d1				10 nM MAP6d1				20 nM MAP6d1				50 nM MAP6d1				0 nM MAP6d1				10 nM MAP6d1				20 nM MAP6d1				50 nM MAP6d1				0 nM MAP6d1				10 nM MAP6d1				20 nM MAP6d1				50 nM MAP6d1
Trial 1	Trail 2	Trail 3		Trial 1	Trail 2	Trail 3		Trial 1	Trail 2	Trail 3		Trial 1	Trail 2	Trail 3		Trial 1	Trail 2	Trail 3		Trial 1	Trail 2	Trail 3		Trial 1	Trail 2	Trail 3		Trial 1	Trail 2	Trail 3		Trial 1	Trail 2	Trail 3		Trial 1	Trail 2	Trail 3		Trial 1	Trail 2	Trail 3		Trial 1	Trail 2	Trail 3
0.6056	0.8733	0.5722		0.2753	0.1501	0.3003		0.2447	0.08258	0.06741		0.06477	0.6006	0.03841		33.8589	39.6396	61.1112		22.1793	28.0785	52.8529		18.4043	31.932	28.0781		12.1121	4.955	9.9099		0.185802	0.342503	0.246148		0.2114	0.280373	0.151859		0.254497	0.40848	0.410246		0.169704	0.486316	0.257033
0.7423	0.9335	0.5808		0.3907	0.2002	0.3417		0.2753	0.1271	0.07181		0.1271	0.6146	0.05506		31.3814	38.5385	46.2463		15.6907	27.5276	36.3363		11.5615	28.0777	25.3253		7.1571	4.4044	9.9099		0.185803	0.244776	0.322904		0.17246	0.27933	0.0769015		0.0840548	0.219092	0.0531505		0.184831	0.0825001	0.185657
0.8047	1.0188	0.5829		0.4719	0.2002	0.3754		0.5829	0.1501	0.09176		0.2753	0.6194	0.05952		29.7297	36.3363	40.7402		15.5255	25.5998	26.4264		9.2492	23.1231	25.1051		4.165	4.1291	8.9661		0.252638	0.294531	0.139458		0.212728	0.260711	0.276592		0.200255	0.207339	0.142154		0.186358	0.1925	0.343855
0.8675	1.1852	0.5829		0.5082	0.2359	0.4404		0.6194	0.1621	0.1032		0.2872	0.9009	0.06477		29.7277	33.033	39.6391		14.865	24.225	23.9489		8.9189	22.022	19.8198		3.4304	0.6607	8.8088		0.183835	0.199242	0.274785		0.199728	0.413748	0.220269		0.0401932	0.380559	0.25888		0.230097	0.870436	0.343691
0.8756	1.3838	0.6035		0.5255	0.2915	0.4404		0.7838	0.1835	0.118		0.3303	1.2012	0.07181		28.6285	33.033	31.3814		14.3142	24.2242	23.1231		8.8935	22.022	19.8198		10.7357	6.6066	8.8088		0.24785	0.334528	0.228192		0.1978	0.188555	0.108804		0.209939	0.272836	0.283684		0.138908	0	0.317059
0.9092	1.4808	0.6067		0.5328	0.3886	0.4955		1.1326	0.1888	0.1223		0.367	1.3371	0.09621		28.0782	29.7297	27.3274		12.3874	23.9493	23.1231		7.0785	21.4715	19.8198		9.0841	6.6066	8.2583		0.14901	0.0809343	0.243158		0.161837	0.343997	0.103196		0.142726	0.428006	0.300676		0.249362	0.206156	0.254133
0.9151	1.4888	0.6353		0.5441	0.4129	0.5138		1.2288	0.1915	0.1436		0.3775	2.6426	0.09716		28.0781	29.7297	16.6601		4.4044	23.1231	17.9847		6.2763	21.1412	18.1682		8.0748	6.6066	8.2583		0.153964	0.369795	0.225507		0.223629	0.255029	0.290145		0.0701434	0.294026	0.278424		0.256451	0.250773	0.500501
0.9154	1.6975	0.6514		0.5847	0.511	0.5316		1.2904	0.2065	0.1739		0.4993	0.3181	0.1032		27.7479	28.0781	26.4265		13.2132	23.123	17.1772		6.0561	19.8204	18.1682		6.3525	5.7808	7.5504		0.187035	0.268817	0.257611		0.162518	0.366694	0.188631		0.321641	0.28407	0.168235		0.242206	0.201544	0.401165
0.9272	0.7341	0.655		0.6085	0.5216	0.5357		1.3213	0.2727	0.1835		0.5243	0.6735	0.1066		27.4428	26.4264	24.7748		12.3638	20.9209	17.0671		5.7808	19.82	15.4154		5.5055	9.9099	7.1148		0.146472	0.292712	0.222033		0.229896	0.249	0.412784		0.0681831	0.570841	0.154198		0.267121	0.212979	0.479203
0.9438	0.8564	0.6607		0.6788	0.5237	0.5506		1.4808	0.2753	0.1835		0.6224	1.2926	0.1066		26.9769	26.4264	22.3891		7.2673	20.2917	16.5165		4.6246	19.8195	15.4154		5.5055	5.5055	6.9369		0.170217	0.45849	0.286		0.300909	0.154325	0.270541		0.206483	0.425434			0.145598	0.257769	0.38899
0.9886	1.0164	0.6607		0.6801	0.5255	0.5695		1.5777	0.2831	0.1943		1.0687	0.2574	0.1139		25.7659	26.4264	18.994		6.8344	19.8199	16.5165		10.1852	18.9939	14.8649		4.955	4.955	6.8607		0.1594	0.160907	0.140546		0.284532	0.111457			0.180982	0.223063			0.271445	0.157638
1.023	1.1091	0.6681		0.6914	0.5506	0.5745		1.6517	0.3591	0.2091		1.1313	0.5526	0.1139		25.4826	25.3253	15.2461		5.2852	19.1593	16.5165		4.6246	18.1682	14.3143		4.6246	4.8448	6.6066			0.290428	0.325529		0.274512	0.118168			0.244172	0.291176			0.370422	0.133467
1.0329	1.1401	0.6702		0.6926	0.5577	0.5829		1.6517	0.3626	0.2131		1.3347	0.6607	0.1166		24.9583	24.7748	12.5938		3.3032	18.7188	15.6907		15.5449	17.6176	13.2132		4.4044	2.5692	6.6066			0.227896			0.075987	0.34197			0.278625	0.212919			0.340625	0.344184
1.0482	1.3081	0.671		0.6954	0.6006	0.5964		1.6711	0.3626	0.2131		1.3909	1.5246	0.1169		24.3618	24.2242	51.2013		0.118	18.5809	15.4154		12.9379	17.5977	12.1121		2.1995	2.5692	6.1347							0.210606			0.140724	0.287237			0.326803	0.396436
1.0542	1.3392	0.6988		0.7507	0.6043	0.6006		2.1977	0.3812	0.2202		1.4157	0.7079	0.118		22.9166	23.4902	15.9659		32.2071	17.6176	15.4154		12.3874	16.5165	11.8919		2.1995	3.964	5.5055							0.322428			0.0683375	0.359904			0.315378	0.377736
1.0838	2.2261	0.7142		0.7507	0.6098	0.6006		0.5027	0.4083	0.2541		0.3184	0.7883	0.1223		22.389	23.1231	14.5896		19.5195	17.5075	15.1401		9.9099	16.5165	11.5616		1.2977	3.6036	5.5055							0.215122			0.103525	0.325996			0.178398
1.0868	0.7479	0.7181		0.7543	0.6194	0.6209		0.7459	0.4083	0.2541		0.3303	0.9291	0.1348		22.1516	23.1231	28.0781		11.0111	17.3423	14.6813		6.3707	16.5163	10.644		11.2312	1.982	5.3679							0.403037			0.105543	0.387427			0.104316
1.0877	0.8831	0.7341		0.7543	0.6393	0.6292		1.0511	0.4129	0.2753		0.5105	1.1011	0.1348		21.5686	22.022	12.705		10.3503	17.3422	13.4197		2.8314	16.0446	10.2102		8.4942	14.3143	5.2853							0.199382			0.105379	0.180383			0.209438
1.0914	0.9057	0.7432		0.7865	0.6445	0.6353		1.257	0.4129	0.2753		0.6776	1.1011	0.1376		21.2174	21.4715	22.1795		8.4647	17.0671	12.993		20.4805	15.1954	10.1852		5.5055	9.9099	5.2853										0.17347	0.283735			0.269784
1.0933	1.2938	0.7527		0.7928	0.6507	0.6607		1.263	0.4235	0.3003		0.8576	1.4452	0.1436		20.9209	21.4715	19.8198		4.4044	17.0671	12.705		16.1495	14.3143	9.9099		5.1532	7.2673	4.7714										0.068338				0.171806
1.0961	0.7937	0.7623		0.7938	0.6607	0.6685		1.3685	0.429	0.3003		1.0669	0.4719	0.1436		20.7637	20.9209	19.4069		15.9336	16.5165	12.1809		14.3142	14.1571	9.9099		4.8578	6.6066	4.6246										0.187916
1.1058	0.957	0.7748		0.7997	0.6607	0.6696		1.4382	0.4447	0.3146		0.265	0.7701	0.1502		20.7374	20.9209	17.6176		15.2777	16.1495	11.9745		13.4075	13.2133	9.9099		3.5786	3.3033	4.6246										0.181273
1.1104	1.1154	0.7772		0.8008	0.6776	0.6729		1.5068	0.4568	0.3303		0.3205	0.236	0.1573		20.4805	20.4805	16.5165		14.2643	16.1037	11.6587		6.3619	13.2132	9.1758		8.3853	26.4264	4.5738										0.0710263
1.1223	1.6517	0.7952		0.8258	0.6827	0.6926		1.7205	0.4668	0.3303		0.4479	0.3775	0.1573		20.3702	19.8198	15.5727		12.6627	15.6908	11.5616		29.7307	13.2132	9.0841		7.7077	13.2132	4.542										0.0684421
1.1372	1.6876	0.7986		0.8333	0.6926	0.7079		1.8018	0.4719	0.3886		0.7449	0.3886	0.1709		20.3281	19.8198	30.1427		8.6336	15.6907	11.5616		17.1171	13.213	9.0841		6.1111	4.1291	4.542										0.142164
1.1428	1.7508	0.8258		0.842	0.6933	0.7079		1.8876	0.4719	0.3886		0.8639	0.4955	0.1739		20.2327	19.8198	22.71		29.7295	15.4154	11.2312		12.5525	12.8003	8.8088		16.5167	0.09438	4.3197										0.174275
1.1495	0.702	0.8258		0.8848	0.6974	0.7142		0.7236	0.4776	0.4004		0.9997	0.624	0.1739		19.9771	19.2693	21.4713		14.4521	14.8651	10.8275		9.1476	12.6627	8.4942		7.0471	18.1682	4.2943
1.1699	0.7875	0.8345		0.8962	0.6979	0.7432		1.0067	0.4858	0.4129		1.0102	1.0721	0.1786		19.8199	19.2192	21.1414		14.3144	14.8649	10.7908		5.5055	12.5525	8.2583		6.6066	8.2583	4.2471
1.1706	0.7928	0.8375		0.9009	0.7157	0.7508		1.0088	0.4894	0.4129		2.7817	1.6517	0.1835		19.8199	18.994	17.1359		10.5105	14.8649	10.6722		2.4775	12.5525	8.2583		5.1909	5.5055	4.2471
1.1948	0.8607	0.8442		0.9045	0.7226	0.7708		1.1506	0.4955	0.4235		0.2417	2.3595	0.1888		19.8198	18.8288	15.8559		9.2493	14.4145	10.644		10.6053	12.3872	8.0223		4.2943	16.5165	4.1291
1.204	0.9635	0.8693		0.9265	0.7302	0.7865		1.358	0.4955	0.4505		0.365	0.5259	0.2131		19.5195	18.3183	14.8648		8.5886	14.4144	10.5706		7.958	12.1121	7.9279		4.2471	9.9099	3.964
1.2074	1.0527	0.8783		0.9317	0.7341	0.7899		1.4006	0.5027	0.4719		0.4534	0.6393	0.2173		19.3479	18.1682	14.6289		7.623	13.8739	10.4605		17.6177	12.1121	7.9279		4.0214	4.1291	3.7752
1.2159	1.089	0.884		0.9438	0.7664	0.7949		1.419	0.5052	0.4894		0.5154	0.8894	0.2318		18.6186	17.8378	14.3143		4.2748	13.8139	10.2102		16.1862	11.9745	7.5504		23.1234	3.8539	3.7538
1.2212	1.1173	0.8928		0.9668	0.7811	0.7952		1.4573	0.5056	0.5082		0.5929	1.0123	0.236		18.1682	16.7918	21.5687		3.1712	13.6852	10.0934		15.015	11.9744	7.5075		6.2589	6.1937	3.7437
1.2329	1.1721	0.8933		0.9807	0.7824	0.8809		1.5972	0.5216	0.5577		0.6445	1.6517	0.2417		17.8143	16.5165	39.6388		29.7294	13.5803	9.9099		12.7413	11.8919	6.6066		6.1347	4.542	3.7437
1.2387	1.4681	0.8953		0.9821	0.7852	0.8903		0.1066	0.5233	0.5663		0.7251	0.4363	0.2503		17.6823	16.5165	18.0411		15.5255	13.2131	9.9099		11.011	11.8918	6.6066		5.9872	11.011	3.7162		Rescue frequency (Event/min)
1.2462	1.6155	0.905		0.9861	0.8008	0.909		0.2591	0.5243	0.5768		0.7786	0.5524	0.2541		17.6176	16.5165	18.0411		11.1486	13.213	9.6346		9.9099	11.5616	6.6066		5.7057	6.6066	3.6703
1.2561	0.8109	0.9053		0.9885	0.805	0.9137		1.2251	0.5328	0.5829		0.9821	0.6381	0.2608		17.6176	16.5165	16.7368		21.4715	12.9379	9.2492		8.8088	11.5616	5.9459		4.6547	3.3033	3.6703		0 nM MAP6d1				10 nM MAP6d1				20 nM MAP6d1				50 nM MAP6d1
1.2593	1.4621	0.9158		0.9987	0.8096	0.9192		1.2459	0.5458	0.5946		1.0164	0.9438	0.2697		17.2715	15.966	16.2963		21.0586	12.8004	9.0841		6.6066	11.4114	5.6628		3.6919	4.6246	3.5786
1.2667	1.0382	0.9291		1.0025	0.8127	0.9291		1.334	0.5506	0.5964		0.4094	0.2434	0.2936		17.1772	15.5727	16.2806		16.9884	12.3874	8.8088		5.4269	11.2314	5.5743		2.2022	4.1291	3.4976		Trial 1	Trail 2	Trail 3		Trial 1	Trail 2	Trail 3		Trial 1	Trail 2	Trail 3		Trial 1	Trail 2	Trail 3
1.2692	1.1173	0.9317		1.018	0.8163	0.9335		1.6284	0.5506	0.6006		0.4894	0.5745	0.3003		16.7918	15.2778	42.943		12.8462	12.3874	8.7538		4.6246	11.2314	5.2853		6.8009	3.8539	3.3033		0.465452	0.981711	0		2.73334	6.56599	3.16106		3.1597	4.72213	5.17759		2.14763	5.00501	3.10655
1.2728	1.1892	0.9317		1.0271	0.8173	0.9438		1.9973	0.5506	0.6006		0.9497	0.7047	0.3003		16.3222	15.015	33.0331		12.6627	12.3873	8.5886		16.5165	11.2312	5.1201		4.3197	3.3033	3.3033		0	0.806458	0		1.21883	5.24951	1.22572		5.30926	3.81073	15.015		5.63704	15.015	1.16621
1.2834	1.306	0.9374		1.0277	0.8188	0.9518		0.6048	0.5717	0.6006		1.1748	0.9359	0.3049		16.0761	14.8649	18.1682		9.9099	12.3323	8.5886		11.5616	11.1804	4.719		4.2943	0.4129	3.3033		0.550585	0	0		3.22142	5.44802	1.59734		3.27054	7.12039	4.29		2.6528	10.01	1.55328
1.29	1.326	0.9464		1.0311	0.831	0.9562		1.0054	0.5829	0.6006		0.3067	0.9716	0.3303		15.5111	14.3143	13.4075		7.3247	12.3123	8.2583		24.2243	11.1487	4.6797		3.1712	7.4324	3.1853		1.1012	0	0		1.85977	3.99476	3.10655		3.22373	3.60767	3.003		3.60772	4.095	1.69183
1.3045	1.3838	0.9518		1.0323	0.8328	0.9572		1.0612	0.5861	0.6607		0.3405	1.1261	0.3303		14.5896	14.2042	60.5597		25.3251	12.1121	7.7367		11.0111	11.1111	4.4044		2.1374	5.9459	3.146		0	1.36851	0		1.76156	4.25854	1.26887		3.52634	3.18885	1.89379		2.81849	3.465	2.84068
1.3294	1.4157	0.9529		1.0777	0.8335	0.9744		1.1295	0.6006	0.6834		0.4262	0.246	0.3477		13.2131	14.157	28.904		15.4595	12.012	6.6066		9.497	11.011	3.3033		1.1562	5.8725	3.028		0	0	0		6.44302	2.86095	4.29		2.95987	3.72705	3.4125		3.84986	10.01	2.53775
1.3302	1.4494	0.9617		1.0915	0.838	0.9798		1.3853	0.6038	0.7341		0.5695	0.2799	0.3562		12.5178	13.6537	15.1008		10.4181	11.892	6.6066		9.2021	11.011	2.8314		1.1011	3.6336	3.003		0.705477	0	0		1.35294	4.45038	3.28453		2.20192	4.12301	3.75375		2.67528	1.95848	3.06429
1.3365	0.8848	0.965		1.1107	0.8446	0.9801		1.4157	0.6048	0.7492		0.6607	0.3571	0.3591		11.8157	13.2132	9.6096		9.9099	11.8919	6.2396		4.8048	10.9009	2.4775		10.8537	3.3033	2.9442		0.868282	0	0.858001		3.34085	4.03054	1.05988		4.89466	5.22869	5.00501		1.96069	7.50751	2.47306
1.3386	1.217	0.9698		1.1178	0.8456	0.9972		1.422	0.6315	0.755		0.7079	0.4441	0.367		11.4057	13.2132	23.1232		31.3813	11.8919	6.1937		13.8739	10.8108	0.4129		10.7358	3.039	2.9363		0	0.627238	0.968711		2.5772	5.35524	0.715001		3.34336	3.60771	7.06589		3.29962	7.50751	6.16001
1.3466	1.2387	0.9747		1.1208	0.8532	1.0039		1.5819	0.6423	0.7623		0.7601	0.7108	0.367		8.2582	12.6627	17.9847		26.4269	11.768	6.0984		12.3874	10.7358	0.3303		4.8578	0.2065	2.8314		0	0	0		1.82588	2.84333	2.5025		5.7869	5.17514			1.7773	3.75375	0.492296
1.35	0.6067	0.9886		1.128	0.8671	1.0093		2.1141	0.6498	0.7623		0.8938	1.1858	0.3767			12.2694	15.8559		20.9209	11.7451	6.0561		11.4955	10.3817	0.3003		4.719		2.7528		0	0	0		4.87531	2.31481			3.52659	4.4359			2.50553	7.50751
1.3552	0.9045	0.991		1.1335	0.8685	1.0101		0.6194	0.653	0.765		1.1385	0.4603	0.3775			12.1121	14.0657		13.8739	11.7116	4.955		10.9263	10.2769	0.2753		3.6703		2.6426			0	0.625626		4.60829	1.90743			5.85162	3.40368			3.5373	3.16106
1.3567	0.976	0.9924		1.146	0.8809	1.0532		0.7151	0.6607	0.7928		1.1929	0.5005	0.3964			12.1121	36.3364		12.1121	11.5617	4.8048		10.3228	9.9099	0.1321		3.3033		2.5692			0			1.0022	4.61628			2.25693	4.17547			3.9557	2.79349
1.3592	1.0296	1.0033		1.1562	0.8828	1.0571		0.8946	0.6712	0.8347		1.982	0.6194	0.4464			11.5616	17.7553		7.0785	11.5616	0.3303		36.3375	9.9099			7.4324		2.4775							4.4401			3.00906	4.24448			3.94073	0.968711
1.3697	1.1355	1.0106		1.1623	0.8894	1.0588		1.0736	0.6719	0.8434		0.2033	1.0164	0.4525			11.378	15.8558		35.2354	11.5616			12.3874	9.9099			4.3992		2.4775							4.72421			3.76152	6.26374			2.63338
1.3869	1.2877	1.0185		1.1721	0.8943	1.0656		1.091	0.6801	0.847		0.367	1.8352	0.4556			11.3256	14.3622		24.2242	11.5616			11.8919	9.9099			3.5311		2.271							4.83676			7.12589	4.14155			3.82175
1.3958	1.3521	1.0371		1.1798	0.8953	1.0799		1.1562	0.6822	0.8494		0.4292	0.4	0.4563			11.1486			22.2972	11.4345			11.2312	9.9098			2.7393		2.1374							4.35597			2.33478	5.56734			5.01128
1.3976	1.3669	1.0396		1.1892	0.8989	1.1011		1.2254	0.6834	0.8617		0.4955	0.5082	0.4659			11.1486			17.0671	11.3781			10.6872	9.5429			2.5692		2.0646							3.09176			6.77002	2.56239			5.20373
1.4991	1.7303	1.0396		1.1907	0.9009	1.1011		1.2465	0.6834	0.8693		0.5505	0.7833	0.4719			10.2985			16.9884	11.3781			7.2672	9.5429			14.3143		1.8876										4.70186	4.68538			3.18355
1.5048	2.0764	1.0431		1.1929	0.9068	1.1011		1.2562	0.6966	0.8863		0.7181	0.9438	0.5005			9.9099			14.5897	11.2701			4.955	9.497			14.3142		1.7386										4.75172				3.57207
1.537	0.7986	1.0431		1.1994	0.9068	1.1081		1.3538	0.6995	0.9009		0.8783	2.3123	0.5039			9.9099			10.2985	11.2312			34.6847	9.3594			5.5556		1.4157										4.70155
1.5677	1.1631	1.0525		1.2012	0.9077	1.1111		1.3764	0.7007	0.9291		0.9104	0.4437	0.5285			9.1476			8.8776	11.2312			23.1239	9.2493			5.4054		1.2705										3.95933
1.6179	1.1639	1.0596		1.2139	0.9137	1.1118		1.6277	0.7007	0.9305		1.6517	0.46	0.5285						7.7077	11.2025			15.966	9.2492			3.7867		1.2387										4.10341
1.7571	1.694	1.085		1.217	0.9148	1.1273		2.1599	0.7007	0.9438		0.1083	0.8258	0.5302		20.8614	19.2925	23.4485		6.9736	11.011			15.6907	9.1758			2.8904		1.1011										6.01757
	0.8417	1.1011		1.2243	0.9188	1.1326		2.4224	0.7007	0.9438		0.2097	0.9113	0.5405						3.3033	11.011			12.705	9.0841			2.7817		0.991										2.22901
	1.0834	1.1063		1.2338	0.919	1.1355		0.9742	0.7078	0.9562		0.4181	0.5216	0.5445						2.1996	10.9422			9.1234	9.0841			6.6066		0.5357										4.17962
	1.1011	1.1086		1.2494	0.9192	1.1372		1.0164	0.7079	0.9617		0.4544	1.0205	0.5814						25.3253	10.5706			6.2396	8.9189			5.8559		0.3303
	0.9945	1.118		1.2584	0.9206	1.149		1.0487	0.7079	0.9747		0.4633	1.1011	0.6242						24.3619	10.4605			5.8398	8.8088			5.5056		0.1786
	1.1478	1.1326		1.2584	0.9237	1.149		1.0609	0.7132	0.9788		0.8318	1.4681	0.6292						23.1232	10.3228			5.0926	8.8088			4.955		0.1436
	1.4987	1.149		1.2712	0.9397	1.153		1.0949	0.7251	1.0054		0.9987	0.6816	0.6292						22.2972	10.2403			10.0934	8.8088			4.4044
	1.6517	1.1721		1.286	0.9438	1.1675		1.2885	0.7267	1.0164		1.1833	0.8258	0.6353						20.2327	9.9105			9.009	8.7302			4.1842
	0.5946	1.2387		1.2913	0.9438	1.1798		1.3392	0.7311	1.0323		0.1376	1.6517	0.6435						14.5896	9.9101			8.8088	8.6711			2.5483
	0.7865	1.275		1.2926	0.9543	1.2012		1.4099	0.7311	1.0382		0.2278		0.6607						12.6627	9.9099			4.955	8.4942			1.8018
	0.8209	1.3013		1.2977	0.959	1.214		1.6193	0.7354	1.0552		0.5572		0.6753						10.5981	9.9099			13.7214	8.4942			7.3689
	0.834	1.3076		1.3094	0.959	1.2184		1.7386	0.7386	1.0596		0.7341		0.6776						25.1049	9.9099			7.5075	8.2583			6.9069
	0.8525	2.6426		1.3116	0.9604	1.2269		2.1374	0.7419	1.0799		0.7808		0.6822						17.932	9.9099			15.8558	8.2583			6.8607
	0.9397	2.7027		1.3213	0.9635	1.2291		0.5781	0.7444	1.0799		0.7974		0.7016						14.0941	9.9099			13.6851	8.2582			6.1347
	1.0225			1.3213	0.9645	1.2423		0.8525	0.7472	1.0811		0.8515		0.7079						10.2102	9.9099			12.7412	8.2581			5.3361
	1.0542			1.3351	0.9676	1.2513		0.8962	0.7623	1.089		1.0687		0.7079						9.7723	9.6897			25.6008	8.1081			9.9098
	1.5647			1.3354	0.9731	1.2763		1.001	0.7708	1.0897		1.1111		0.7099						5.9459	9.6558			10.4929	8.0747			8.2584
				1.337	0.976	1.2825		1.0135	0.7708	1.1011		1.8075		0.7142						2.1996	9.6096			10.2402	8.0223			8.2582
				1.3371	0.9763	1.3312		1.0866	0.7736	1.1011		0.08693		0.7181						21.6216	9.6096			9.5213	7.983			6.3063
1.19375	1.1639	0.941419		1.3392	0.9831	1.3392		1.2584	0.7772	1.1011		0.236		0.7432						20.4805	9.5953			11.5615	7.928			6.1347
				1.3434	0.984	1.3644		1.2763	0.7838	1.1011		0.3775		0.7432						12.5525	9.5796			11.0897	7.865			5.4054
				1.3529	0.9867	1.3697		1.3626	0.7852	1.1011		0.4257		0.7928						12.3568	9.4695			9.9098	7.8453			4.955
				1.3619	0.9886	1.4157		1.4808	0.7865	1.149		0.7385		0.8408						7.0785	9.438			16.0446	7.7077			4.6046
				1.3656	0.991	1.4346		1.5647	0.7888	1.1583		1.0329		0.8534						1.2705	9.3594			12.1121	7.7077			1.8876
				1.3721	0.991	1.4928		1.7441	0.7981	1.1659		1.0474		0.8693							9.2145			10.7357	7.7077			15.4154
				1.3739	0.9927	1.4958		1.8803	0.8118	1.1745		1.6517		0.8809							9.1476			9.1476	7.6389			8.1312
				1.3842	0.9972	1.5101		1.9641	0.8168	1.1745		0.2394		0.8809							9.0841			6.6066	7.623			6.2395
				1.3909	0.9993	1.5337		0.1032	0.818	1.1929		0.2458		0.9219							9.0841			2.4775	7.5976			5.7057
				1.3931	1.0054	1.5505		0.7725	0.8182	1.1929		0.5458		0.9635							8.9661			20.921	7.4875			5.5055
				1.4014	1.0101	1.5798		0.7731	0.82	1.2075		0.847		1.0054							8.9465			15.7542	7.2072			3.7342
				1.4264	1.0107	1.6093		1.0835	0.8208	1.2306		0.8916		1.0323							8.8088			40.7409	7.1021			3.3033
				1.4328	1.0108	1.6517		1.1114	0.8233	1.2322		0.9467		1.0474							8.7302			17.6177	7.0785			1.0164
				1.4488	1.0128	1.6517		1.149	0.8258	1.2354		1.2201		1.206							8.6712			10.7357	7.0785			6.6066
				1.4523	1.0189	1.8769		1.1579	0.8258	1.253		1.4157		1.2387							8.5886			9.3093	7.0785			6.0561
				1.4652	1.0291			1.1892	0.8294	1.2544		0.1573		1.3213							8.5886			7.1572	7.0195			3.9639
				1.4865	1.0408			1.2234	0.8434	1.2584		0.1906		1.3213							8.543			6.6066	7.0195			3.915
				1.4888	1.0449			1.2518	0.8442	1.2667		0.3993		1.342							8.5335			23.9487	6.9736			2.4775
				1.4933	1.0449			1.275	0.847	1.2705		0.4759		1.5015							8.3684			19.8198	6.9736			16.5167
				1.5046	1.0511			1.2846	0.8525	1.2846		0.5285		1.6517							8.3369			17.8378	6.9069			4.955
				1.514	1.0519			1.6517	0.8529	1.3123		0.6607		1.8352							8.2583			11.7975	6.8819			4.4044
				1.5163	1.0579			2.0328	0.855	1.3354		0.6607		1.8581							8.2583			9.0841	6.8819			14.3143
				1.5275	1.0701			0.3854	0.8617	1.3552		0.7599		2.0328							8.1796			6.7442	6.8607			9.3593
				1.5385	1.0811			0.4309	0.8617	1.3602		0.9821		2.2022							8.1611			4.6246	6.8268			6.937
				1.5394	1.0928			0.4346	0.8644	1.3764		1.013		2.7027							7.983			12.5053	6.7639			6.6066
				1.5471	1.1011			0.4404	0.8659	1.3869		1.0755									7.9279			11.5616	6.6066			4.7714
				1.5557	1.1106			0.6607	0.8675	1.4014		1.9613									7.8078			14.3144	6.6066			3.7162
				1.5609	1.1133			0.8548	0.8693	1.4057		0.5992									7.7958			7.4324	6.6066			7.7077
				1.5665	1.1154			1.1011	0.8726	1.4557		0.6914									7.7077			9.9099	6.6066			7.4324
				1.5798	1.1189			1.1842	0.8726	1.4681		0.9543									7.7077			7.4718	6.6066			6.7568
				1.5856	1.1231			1.4108	0.8809	1.4681		0.9747									7.5075			7.4324	6.6066			6.6066
				1.6051	1.1313			1.4999	0.8809	1.4831		1.0772									7.3931			6.4328	6.5991			6.3063
				1.6126	1.1326			1.5691	0.8809	1.5117		1.1106									7.3145			22.0221	6.4745			4.8889
				1.6149	1.149			0.9716	0.8809	1.5273		0.1802									7.1572			14.039	6.469			5.6628
				1.6193	1.149			1.1693	0.8831	1.5325		0.2477									6.9737			12.6627	6.4123			4.0374
				1.6302	1.1606			1.1948	0.8831	1.5337		0.3617									6.9369			8.9661	6.3864			3.3033
				1.6378	1.1659			1.2431	0.8857	1.5415		0.5243									6.6067			5.082	6.3525			2.4024
				1.6517	1.1829			1.2763	0.8863	1.5505		0.7623									6.6066				6.2589			2.1995
				1.6517	1.1833			1.4865	0.8883	1.5545		0.8094									6.6066				6.218
				1.6517	1.1914			1.639	0.9009	1.5766		0.8525									6.1347				6.1937
				1.6749	1.1948			0.3303	0.905	1.5947		0.9656									6.0237				6.1662			5.95413	6.17345	4.12924
				1.6854	1.1979			0.5861	0.9113	1.607		1.2105									5.8988				6.1562
				1.6975	1.1984			0.6067	0.9221	1.6262		1.5786									4.955				6.1347
				1.7049	1.2126			0.6292	0.923	1.6517		0.2936									4.4044				6.085
				1.7417	1.217			0.7125	0.9238	1.6517		0.3371									4.4044				6.0561
				1.7618	1.217			0.7708	0.9249	1.6517		0.4057									4.1291				6.0561
				1.7618	1.2195			0.9305	0.9327	1.6517		0.5309									2.7528				5.8138
				1.8225	1.2227			1.1444	0.9335	1.694		0.5506									2.4024				5.7808
				1.8352	1.2234			1.2243	0.9438	1.6963		0.5663									2.1975				5.7808
				1.8719	1.226			1.4912	0.9438	1.7669		0.6445									0.4129				5.7257
				1.9124	1.2269			1.5415	0.9438	1.8018		0.6607									0.1271				5.6156
				1.918	1.2291			1.5484	0.9488	1.8168		0.7215													5.5556
				1.952	1.2387			1.627	0.95	1.8422		0.8057								13.9947	11.5623	13.0352			5.5055
				1.9641	1.2418			1.7451	0.9518	1.8671		0.8914													5.5055
				2.0449	1.2447			2.0187	0.9526	1.8876		1.2584													5.3832
				2.2022	1.2544			0.7395	0.9529	1.9575		1.3697													5.1051
				2.2869	1.2639			0.8047	0.959	2.1236		1.4088													4.955
				2.3123	1.2663			0.9852	0.961	2.1642		0.0231													4.955
					1.2705			1.2619	0.9635	2.2869		0.1358													4.955
					1.2763			1.2877	0.976	2.3123		0.3083													4.9549
					1.2763			1.3129	0.978	2.5692		0.6707													4.9549
					1.2767			1.4264	0.9788	2.7027		0.7062													4.7841
					1.2773			1.4621	0.9788			0.7772													4.6246
					1.2825			1.5545	0.991			0.9154													4.5421
					1.3013			1.8049	0.991			1.1659													4.4523
					1.3076			1.8141	0.9958			1.4157													4.0374
					1.3213			2.7951	1.0004			1.4681													3.964
					1.3317			0.3003	1.001			1.8994													3.5235
					1.3685			0.7341	1.0054			0.1049													3.3035
					1.3712			0.8156	1.0155			0.2702													3.3034
					1.379			0.8258	1.0164			0.3417													3.3031
					1.3845			0.8494	1.0239			0.8673													2.6426
					1.408			0.8564	1.0244			1.0082													2.1997
					1.4157			0.8744	1.0284			1.2777													0.9009
					1.4157			0.9308	1.0323			1.4157													0.6194
					1.4157			1.0164	1.0382			0.1821													0.3417
					1.423			1.0164	1.0399			0.3458													0.1739
					1.4343			1.3013	1.0408			0.3844													0.1652
					1.4373			1.4759	1.0431			0.4771													0.1376
					1.4375			1.5185	1.0496			0.6194													0.1001
					1.4414			1.6517	1.0511			0.7661
					1.4475			1.6828	1.0536			1.0164												11.8394	9.17793	9.72144
					1.4544			1.7618	1.0618			1.2387
					1.4721			1.7787	1.0638			0.09715
					1.4808			1.846	1.0667			0.3097
					1.4888			1.9159	1.0713			0.4625
					1.4968			2.002	1.0755			0.6292
					1.5156			2.2744	1.0811			0.6864
					1.5385			0.5328	1.0831			0.8054
					1.5561			0.7668	1.0857			0.8744
					1.5905			0.8543	1.086			0.9438
					1.6016			0.9605	1.0944			1.128
					1.6093			0.9972	1.1273			1.2846
					1.6516			1.0847	1.129			1.3027
					1.6517			1.1497	1.1434			1.6517
					1.6517			1.3458	1.1451			0.4505
					1.6517			1.4335	1.149			0.4618
					1.6919			1.4343	1.1637			0.4936
					1.8168			1.9679	1.1798			0.7674
					1.846			0.3477	1.1798			0.9176
					2.0328			0.5377	1.1871			0.9955
					2.0449			0.5506	1.188			1.338
					2.1175			0.5506	1.194			2.1021
					2.1236			0.5745	1.2085
					2.1707			0.702	1.2191
					2.2869			0.704	1.2218			0.756412	0.862156	0.557231
					2.3595			0.7078	1.2265
					2.7204			0.8008	1.2387
								0.9543	1.2472
								0.9955	1.2705
				1.25143	1.08517	0.985869		1.0112	1.2733
								1.1011	1.2945
								1.2291	1.3068
								1.2291	1.3157
								1.3449	1.3213
								1.4958	1.3213
								1.8352	1.3213
								1.8769	1.3483
								1.9965	1.3602
								2.3443	1.3712
								2.4171	1.425
								2.6426	1.4348
								0.4719	1.4391
								0.613	1.4596
								0.6607	1.4681
								0.7459	1.4944
								1.0084	1.514
								1.0354	1.5246
								1.0701	1.5337
								1.1011	1.5415
								1.1842	1.5484
								1.2584	1.6516
								1.4841	1.6517
								1.5101	1.7893
								1.5177	2.1021
								1.6817	2.1997
								1.7117	2.2523
								1.7251	2.434
								1.7488	2.7528
								0.4805	3.3033
								0.6117
								0.8726
								0.9148
								1.1011
								1.1301
								1.1391
								1.2276
								1.3013
								1.3354
								1.4157
								1.4226
								1.5015
								1.5327
								2.0107
								2.0578
								2.392
								0.5377
								0.6194
								0.8564
								1.0596
								1.112
								1.3108
								1.3138
								1.3354
								1.3941
								1.408
								1.4808
								1.5567
								1.6517
								1.6517
								1.6811
								2.1288
								0.4955
								0.5216
								0.6409
								0.6607
								0.8333
								0.8675
								0.9653
								1.0453
								1.0656
								1.1355
								1.149
								1.1842
								1.3371
								1.3552
								1.5101
								1.6901
								1.846
								1.9481
								2.0187
								2.2022
								2.294
								0.3146
								0.704
								0.8338
								0.8764
								0.9386
								1.2518
								1.3528
								1.3602
								1.4573
								1.5691
								1.9431
								0.5255
								1.2335
								1.2387
								1.2537
								1.2858
								1.2977
								1.3039
								1.3089
								1.4298
								1.5876
								2.2781
								0.565
								0.7287
								0.9301
								0.9623
								1.031
								1.3514
								1.4196
								1.8115
								0.4129
								0.8032
								0.8809
								0.9438
								1.0093
								1.1958
								1.3857
								1.6254
								1.7725
								2.392
								0.118
								0.5745
								0.5911
								0.8135
								1.0782
								1.2935
								1.3039
								1.306
								1.3116
								1.4759
								1.5177
								1.5682
								1.7755
								0.2109
								0.4129
								0.5328
								0.8726
								1.0035
								1.0854
								1.1699
								1.1812
								1.196
								1.3689
								1.4269
								1.6179
								1.6246
								1.6749
								1.6822
								1.7932
								1.9575
								2.2261
								1.23711	0.906308	1.00859

## Sheet: Fig1c
Assessment of MT pause events induced by MAP6d1 at the plus end
Pause frequency for each MT (Event/min)												Pause duration (min)
10 nM MAP6d1				20 nM MAP6d1				50 nM MAP6d1				10 nM MAP6d1				20 nM MAP6d1				50 nM MAP6d1
Trial 1	Trail 2	Trail 3		Trial 1	Trail 2	Trail 3		Trial 1	Trail 2	Trail 3		Trial 1	Trail 2	Trail 3		Trial 1	Trail 2	Trail 3		Trial 1	Trail 2	Trail 3
0	0	0.166667		0.16667	0.13333	0.3		0.0666667	0.133333	0.1		1.9222	1.546	0.333		0.5982	0.58	0.8991		1.1308	0.5328	4.5288
0	0.033333	0.033333		0.1	0.03333	0.13333		0.166667	0.233333	0.166667		0.4715	0.3101	0.4662		0.432	0.5322	0.7659		5.478	0.1665	1.6317
0	0	0		0.06667	0.06667	0.06667		0.0666667	0.2	0.3		0.5803	0.7311	0.5328		0.3257	0.7983	0.4329		0.4656	0.666	2.8638
0.1	0	0		0.06667	0	0.13333		0.166667	0.166667	0.233333		0.399	0.9747	0.3663		0.2895	2.3562	0.2331		0.3663	19.4472	1.2321
0.033333	0	0		0.1	0.1	0.1		0.166667	0.0333333	0.2		1.2694	0.576	0.5994		0.0333	2.4644	0.2331		0.7326	0.5994	2.8305
0	0.133333	0		0	0.03333	0.13333		0.233333	0.1	0.3		0.8813	0.7311	0.4995		1.189	1.45	1.4985		2.5641	0.8658	0.6327
0	0	0.033333		0.03333	0.03333	0.13333		0.366667	0.266667	0.3		0.6209	1.9527	0.3663		1.2732	0.9425	0.3663		1.0989	0.7326	5.7609
0.033333	0	0		0.13333	0.06667	0.06667		0.266667	0.133333	0.1			0.4209			0.5428	1.0875	0.333		3.0969	1.3653	2.8638
0	0	0		0.1	0.06667	0.13333		0.3	0.1	0.0333333			0.3766			0.5701	0.4712	0.5328		3.996	0.333	0.8991
0.033333	0			0.03333	0.03333			0.1	0.166667	0.233333			0.7311			0.3257	0.6525	0.2664		1.6317	1.8315	0.4329
0	0			0.03333	0.06667			0.133333	0.166667							1.8093	0.5437	0.8658		0.8325	12.1545	0.7992
0	0			0.13333	0.1			0.133333	0.0666667							1.618	0.9425	1.0323		1.3986	0.5	0.999
0	0.066667			0	0.13333			0.1	0.0333333			0.8778	0.83503	0.451929		0.9482	0.5765	0.5994		0.4662	0.5328	1.6983
	0.033333			0.03333	0.16667			0.266667	0.166667							0.4328	1.774	0.4329		1.8648	2.0646	0.4995
	0			0	0.1			0.2	0.0666667							1.4836	0.4794	0.2664		0.4496	0.5661	0.7659
	0			0.13333	0.16667			0.233333	0.133333							0.6513	0.9453	0.4995		0.7243	0.967	0.7659
	0.033333			0.03333	0.03333			0.2	0.0666667							0.4704	1.305	0.9324		3.0297	15.11	3.0636
	0.066667			0.13333	0.03333			0.233333	0.133333							0.4913	0.7761	0.5661		3.2685	1.2321	0.6327
				0.06667				0.166667	0.2							1.1336	1.4137	0.1998		2.0846	1.0656	3.7629
				0.03333				0.166667								1.0605	0.3353	0.4329		0.4995	4.6953	0.6327
0.0153845	0.0203703	0.0259259		0												0.7237	0.8337	0.5994		0.4662	1.3986	3.8628
				0				0.186667	0.135088	0.196667						1.0413	0.435	1.6317		0.7326	12.321	0.7659
				0												0.6299	0.532	1.1988		0.5328	17.2	1.998
				0												0.5428	0.6887	0.6327		1.332	0.7992	4.4622
				0												2.714	0.3326	0.3663		3.4299	1.9314	0.8325
				0.1												1.1941	0.377	2.6307		5.129	11.75	1.2321
																0.6868	0.4878	0.5328		0.4995	0.5661	3.6963
				0.0576915	0.0759256	0.133332										0.8685	0.5666	1.0323		0.999	1.1322	2.0646
																0.5066	1.5662	0.0999		0.8325	1.0989	3.4299
																0.3988	1.1962	1.0656		0.666	2.1987	2.9637
																0.3663	0.6162	0.3663		1.8648	2.331	0.5994
																0.8825	0.58	0.5994		1.8648	2.0313	0.666
																0.7992	1.0642	0.4662		0.7326	11.3553	0.5328
																0.2664	1.5121	1.5318		0.2664	0.29	0.6993
																0.4955	0.6981	0.2997		1.998	0.7326	1.0656
																0.5354	1.1087			1.2654	0.333	0.4329
																0.9541	0.4213			2.8971	14.6187	2.8971
																0.7939	0.5322			0.2997	0.9657	2.7972
																0.5347	2.0662			0.7326	1.6985	3.9294
																0.5096	1.8125			0.4662	18.61	0.4329
																0.7533	0.6606			0.5994	0.3996	1.1655
																0.5908				4.3623	1.83	0.2664
																0.398				0.999	2.1987	0.9657
																0.398				0.2331	1.9647	1.0323
																0.5066				0.8325	13.58	0.999
																				0.7992	1.1655	0.4995
																0.750429	0.939371	0.698349		0.5328	0.7992	0.7326
																				0.8658	2.43	1.8981
																				2.0979	6.2937	0.3996
																				1.2654	11.322	2.5308
																				0.5994	2.9637	0.3996
																				1.0656	17.61	1.0989
																				3.4965	13.95	0.9324
																				0.5661	0.2664	1.0656
																				2.2311	0.033	1.1322
																				0.666	1.1988	1.0323
																				1.0989	1.4652	0.9324
																				0.3996	14.55	3.2634
																				7.12	3.23	5.0234
																				3.1958	16.25
																				1.1655	1.831
																				0.9657	5.5611
																				2.2311	11.35
																				2.8305	0.5661
																				1.5651	14.51
																				1.2987	3.09
																				7.02	14.78
																				0.8991	4.72
																				0.8991	2.6973
																				0.8658	0.6993
																				1.2321	1.9647
																				0.6993	2.3643
																				2.5308	3.4965
																				2.3643	8.42
																				3.4632	1.3653
																				0.8658
																				0.666
																				1.8648
																				1.165
																				2.83
																				0.4329
																				0.6327
																				1.1988
																				1.2989
																				0.7992
																				0.3663
																				4.3623
																				0.7959
																				1.2654
																				0.6993
																				1.1998
																				1.5651
																				0.7326
																				6.2604
																				0.9657
																				0.5661
																				2.5641
																				0.4662
																				2.83
																				2.93
																				1.76
																				0.9657
																				1.3653
																				3.0969
																				1.5984
																				1.1655
																				0.2997
																				0.6327
																				0.333
																				1.2987
																				11.9214
																				1.70274	4.79609	1.72926

## Sheet: Fig1e
	Microtubules undergoing disassembly after tubulin dilution: three MT populations are resulting from buffer-induced depolymerisation.
	continuous pauses after dilution (%)	pauses interrupted by short catastrophes (%)	continuous slow depolymerisation (%)
	55.56	44.44	0
	80	20	0
	27.3	9	54.5
	83	17	0
	20	40	40
	7	62	30
	11	22	67
	15	20	65
Average	37.3575	29.305	32.0625

## Sheet: Fig1f
	Shrinkage rate of control microtubules and microtubules exhibiting continuous slow depolymerisation (%) after dilution.
	Shrinkage rate (𝜇m/min)
	0 nM MAP6d1 (control)				50 nM MAP6d1
	Trial 1	Trail 2	Trail 3		Trial 1	Trail 2	Trail 3
	30.8888	30.9776	94.0065		4.5879	0.5224	1.7893
	27.3401	24.6009	87.8966		2.506	1.6779	0.4217
	25.8759	19.985	3.3033		1.19	1.4014	1.2926
	28.5942	10.9786	101.99		1.0717	2.2537	0.831
	28.9957	14.5345	64.1785		2.1043	2.3308	0.6807
	70.6907	16.1036	91.9843		1.7267	1.7488	0.2028
	17.9415	25.6492	45.3024		4.109	2.6693	0.4496
	76.8453	21.4054	50.7666		2.3742	2.8445	1.3614
	18.4041	31.7625	85.0166		1.1819	2.1661	0.7674
	20.5601		59.4595			0.749	1.4389
	29.5559		104.985			0.231	1.6685
			113.213			0.5034	1.0323
						0.95	2.5483
						2.5142	0.5929
						1.8192	1.7916
						3.0053	1.5934
						1.7734	1.177
							1.4014
							2.2602
							0.8494
							0.8564
							1.955
							1.3386
							1.2857
average	34.1538	21.7775	75.1752		2.31686	1.71532	1.23275

## Sheet: Fig1g
Behaviour of a dynamic microtubules recorded after perfusion of GTP-tubulin:
Rescue events occurring at the junction between the MAP6d1-assembled microtubule and the newly growing dynamic microtubule.
Number of rescue events by MT
At the junction						Through the junction
Trial 1	Trial 2	Trial 3	Trial 4	Trial 5		Trial 1	Trial 2	Trial 3	Trial 4	Trial 5
6	2	1	8	7		1	1	1	0	1
9	8	3	2	4		2	0	0	0	0
1	7	3	5			0	0	0	1
5	6	2	4			0	1	1	0
9	6	7	4			1	0	0	0
5	3	3				1	0	0
10		3				0		0
9						3
5						0
9						2
12						1
9						0
8						0
7						2
2						1
7.06667	5.33333	3.14286	4.6	5.5		0.933333	0.333333	0.285714	0.2	0.5

## Sheet: Fig2a
					SMT versus DMT
							Lengths for both singlet and doublet microtubules were measured on each image and then a percentage was calculated.
	No MAP6d1												+ 250 nM MAP6d1
	Grid1				Grid 2				Grid 3				Grid 1				Grid 2				Grid 3
	Image	Pixel of SMT	Pixel of DMT		Image	Pixel of SMT	Pixel of DMT		Image	Pixel of SMT	Pixel of DMT		Image	Pixel of SMT	Pixel of DMT		Image	Pixel of SMT	Pixel of DMT		Image	Pixel of SMT	Pixel of DMT
	A10	4.1895	0		D2-1	11.2685	0		D43	8.0581	0		B2-1	2.5853	10.3896		10min-SL21-11	12.7006	19.7623		SL21-wt-19	0.846	6.067
		2.1841				12.5982				3.3349			B2-4	3.2644	11.2569			3.72827	5.87292			7.8985
		3.7948				3.168				4.9512				3.0492				1.25844				1.8258
		1.6481												1.041								1.5728
		2.7276			D2-6	5.6641	0		D45	2.3778	0		B2-2	7.34	10.6794
		1.5978				10.281				10.9605				10.0428			10min-SL21-10	7.32747	21.1143		SL21-wt-20	13.788	3.8235
		1.2292				3.9675								6.5309				3.14535				11.632	2.5742
		6.9589							D46	14.4	0			1.8554				2.35228				11.519
		12.3597			D2-4	3.4671	0						B2-6	3.3501	2.9671			3.60943				4.0623
	A11	4.3278	0			9.604			D42	0.3462	0			4.5815	3.3275			5.82002				7.9258
		4.5151				9.1709				1.4168				3.3455	1.4963			1.60798				2.9615
		5.0615								1.4219				10.2509				0.994585
		10.6433			D2-2	1.9902	0			0.4482				3.8903				0.933809			SL21-wt-13	3.2705	0.6366
		2.2618				9.8374				0.6616				1.8691				6.46074				6.6076	3.1656
		8.1847				6.8354								8.6834				21.1143				5.7601
		1.228				9.9618			D43	2.1671	0			2.0122								10.3025
		2.8184				10.3501				4.8755				14.8								1.8953
		1.8616				7.3944				2.7232			B2-5	3.16	0		10min-SL21-14	12.8308	13.0682			3.6823
	A12	14.4109				3.9664				3.2096			B2-3	4.0677	10.8165			13.1946	8.41261			3.5279
		5.13	0			4.8677				6.4729				5.7099				6.08703				1.4763
		1.23				5.8498				5.3002				2.662				6.26682				2.6177
		1.7226								2.0195			B2-8	3.2114	0			6.54248
		12.78			D2-9	5.4045	0			1.2586				2.0136				2.63006			SL21-wt-14	3.6657	2.3609
		6.2897				10.0953				1.1649				11.7842				2.16749				3.089	5.3299
		7.0622								1.6844				10.1677								2.013
		9.9281			D2-8	6.2512	0			2.0961				4.4881			10min-SL21-13	14.1194	3.85191			6.6842
		3.2664				9.0776				2.5076				6.7405				2.87448	24.6733
	A13	3.4904	0							2.3778				3.2902				13.4119	11.9295		SL21-wt-10	1.2478	5.0888
		3.9231			D2-7	7.318	0			10.9605			B2-11	10.8515	0			4.52917				3.4254
		5.1327				6.9375								8.53				1.15879
		8.8872							D41	6.7462	0			4.0877				10.8756			SL21-wt-11	2.3583	0.7473
		5.1774			D2-13	7.542	0			5.3173				4.0616				4.55807				8.5858
		2.9899				6.5182				6.617				2.5984								1.384
		3.4111				1.6059				12.471				1.18			10min-SL21-23	24.0873	19.7182			5.1041
	A14	1.9263	0			9.1744				8.014				4.1895				9.05496				2.7041
		2.5853								2.4384				2.1841				2.03214
		3.2644			D2-12	4.7594	0			7.2553				3.7948				2.02485			SL21-wt-18	13.1977	4.0383
		3.3455				5.3802				1.6181				1.6481				7.90341				7.6904	10.9842
		10.2509				2.5414				1.5024				2.7276				2.65036				8.0581	6.0378
	A15	3.8903	0			4.35				2.9261				1.5978								3.3349
		1.8691				1.7892								1.2292			10min-SL21-16	26.108	11.3962			4.9512
		8.6834												6.6				20.694	4.58606			5.916
		3.16			D2-11	8.803	0							1.083				7.84123	5.58176			1.2088
		4.0677				9.9619								5.7618				9.89362	5.55815
	A16	5.7099	0										B2-7	6.9589	0			10.0436	3.08403		SL21-wt-15	14.4109	0
		2.662			D2-17	10.6021	0							12.3597				13.1649	6.51342			5.13
		3.2114				10.5773								4.3278				23.1509				1.23
		2.0136												4.5151				1.98162				8.9971
		11.7842			D2-16	1.0149	0							5.0615				5.1615
		10.1677				10.6295								16.6236							SL21-wt-17	12.5672	6.2572
		4.4881				2.5654							B2-17	10.6433	0		10min-SL21-1	22.0361	5.91352			2.1439
		6.7405												2.2618				6.62348	1.07201			23.6972
		10.8515			D2-21	11.0639	0							8.1847				6.74634	9.65886			4.2745
		8.53				10.3968								1.228				13.9759	7.66316
	A2-0	4.0877												2.8184				8.25266			SL21-wt-16	4.8002	0
		4.0616	0		D2-19	11.9614	0							1.8616				6.56394				2.3135
		2.5984				11.6802								8.7066				6.51751				9.1683
		1.18											B2-20	14.4109	0			4.06397				3.8318
		2.0263			D2-24	7.8922	0							5.13				2.72734
		5.7345				7.0357								1.23				12.0049			SL21-wt-12	8.8788	9.04
		7.7515												1.7226								3.407	2.8657
		7.4799			D2-25	10.57	0							3.699			10min-SL21-0	9.3749	5.89438			2.4736	2.02
		3.034				4.1525								8.9971				23.7031				6.0974
		11.1103				10.5018							B2-21	12.5672	6.2572			2.97214				6.3867
		5.6289												2.1439				8.97644				2.9516
		7.8			D2-22	10.57	0							4.8002				21.8982				1.3131
		10.2106				4.1525								2.3135				3.17402				1.1373
		1.5315				10.5018								3.407				8.66931				8.5705
		1.8246				13.1211								2.4736				2.2926
	A2-1	10.346	0			6.1862								6.0974				2.89358
		3.6311				8.5503								6.3867
		4.7088				0.994								2.9516			10min-SL21-4	5.48744	22.6433
		0.7184												2.8657				15.9946
		10.4816												23.6972
		1.251											B2-18	2.02	9.04		10min-SL21-3	5.23393	21.1744
		9.3067											B2-12	8.5705	0			12.8361	3.01887
		10.1587												10.7152				16.6
		4.2917												1.332				4.396
		2.9516												1.3131
	A2-4	2.8657	0											1.1373			10min-SL21-7	14.4832	17.8577
		2.02												10.7919				10.811	4.74337
		8.5705												8.0405				5.1029	11.1146
		10.7152												8.8788				5.44683	3.94507
		1.332											B2-15	2.982	0			2.58681	5.70098
		1.3131												6.8912				14.9436	3.65918
		1.1373												2.4123				20.303	4.34401
		10.7919												2.2194				6.32155	6.23191
		8.0405												7.8265				13.0553
	A2-6	2.982	0										B2-19	8.3938	13.2			5.5863
		6.8912											B2-26	6.2	0			16.1462
		2.4123												5.3922				2.53148
		2.2194												6.1925				14.561
		8.3938											B2-24	5.2993	2.69			7.96123
		6.2												7.8
		5.3922												7.8
		6.1925											B2-23	5.4159	5.01
	A2-7	5.2993	0											10.2106
		7.8												1.5315
		3.4904												1.8246
		3.9231												10.346
		5.1327											B2-22	10.3	0
		8.8872												3.6311
	A2-9	5.1774	0											4.7088
		2.9899												0.7184
		3.4111												10.4816
		1.9263												1.251
		2.0263												9.3067
													B2-10	4.45	3.1943
														10.1587
														4.2917
	TOTAL	553.064	0		TOTAL	411.478	0		TOTAL	152.101	0			6.2897
														7.0622
	%	100	0		%	100	0		%	100	0			9.9281
													B2-16	3.024	0
														3.2664	8.2569
														3.4904
														3.9231
														5.1327
														8.8872
														5.1774
														2.9899
														3.4111
														1.9263
														2.0263
													B2-9	1.8873	18.686
														5.7345
														7.7515
														7.4799
														3.034
														11.1103
														5.6289
														5.8248
													TOTAL	724.178	117.268		TOTAL	711.947	299.758		TOTAL	321.571	71.037
													%	86.0635	13.9365		%	70.371	29.629		%	81.9064	18.0936

## Sheet: Fig2f
Tubulin recruitment in the absence or presence of 100 nM MAP6d1.
	1. % of microtubules in each TIRF movie
		With tubulin recruitment			No tubulin recruitment
		No MAP6d1	+ 100 nM MAP6d1		No MAP6d1	+ 100 nM MAP6d1
		0	70.9677		100	29.0323
		0	65.2174		100	34.7826
		0	62.8571		100	37.1429
			65.7143			34.2857
			66.6667			33.3333
			72.7273			27.2727
			70			30
			80			20
			33.3333			66.6667
			16.6667			83.3333
			50			50
			57.1429			42.8571
			30			70
			93.75			6.25
	Average %	0	59.646		100	40.354
	2. Architecture of the microtubules recruiting tubulin in the TIRF conditions using EM
	Summary	% SMT		% DMT
		No MAP6d1	with MAP6d1	No MAP6d1	with MAP6d1
		1	0.648164	0	0.351836
		1	0.457767	0	0.542233
		1	0.676338	0	0.323662
	Average	1	0.59409	0	0.40591
MT lengths for both singlet and doublet were measured on each image and then a percentage was calculated.
No MAP6d1										with MAP6d1
Grid 1			Grid 2			Grid 3				Grid 1			Grid 2			Grid 3
Image	Pixel of SMT	Pixel of DMT	Image	Pixel of SMT	Pixel of DMT	Image	Pixel of SMT	Pixel of DMT		Image	Pixel of SMT	Pixel of DMT	Image	Pixel of SMT	Pixel of DMT	Image	Pixel of SMT	Pixel of DMT
control1	2214.24	0	C7-0	1683.37	0	control--16.tif	1303.91	0		sl21-wt-1	4893.38	1596.66	A7-1	304.237	1352.9	MAP6d1-9.tif	1014.39	743.7
	988.798			1197.49			880.91				1292.67	1603.11			2030.86		546.36
	860.198						1358.81				1091.27	660.327			365.04
	722.241		C7-2	755.153	0		49.16				859.56		A7-3	259.731	2353.14
	1575.21			215.031							509.891			702.02	2000.27	MAP6d1-8.tif	915.12	384.97
	1380.38			506.646		control--15.tif	1099.5	0							2003.22		842	691.7
	993.149						683			sl21-wt-3	2555.92	1508.7			2213.41		536.93
			C7-1	1248.01	0		1100.3				2247.27	1751.2					831.3
control3	1035.07	0									1524.13	1480.77	A7-6	81.2569	1760.86
	1396.28		C7-4	82.2192	0	control--14.tif	582.83	0			734.753				2244.78	MAP6d1-7.tif	954.16	510.99
	1616.23			1166.91			1070.26				1033.06						794.54	354.54
							599.85				288.198		A7-5	1589.26	2292.7		234.52	343.21
control2	2566.18	0	C7-3	1240.3	0										952.491		376.65	255.72
	2131.41			106.902		control--13.tif	1330.53	0		sl21-wt-2	939.521	1105.35					521.06	133.21
				973.498			466.02				406.099		A7-8	801.104	1169.23		561.14
control4	2215.99	0					345.91							398.4			561.14
			C7-6	197.231	0					sl21-wt-6	1598.99	1261.16
control7	2204.83	0		492.979		control--12.tif	600.21	0			800.37	753.356	A7-7	170.763	1573.09	MAP6d1-5.tif	785.84	688.81
				537.854			372.31				554.364						173.67
control5	1463.96	0		302.049			305.96						A7-10	292.226	1561.69		425.7
	660.576			945.778			231.66			sl21-wt-5	999.61	369.437					73.54
							1960.92				2159.86	1071.08	A7-9	844.158	811.145		82.35
control9	1698.98	0	C7-5	1452.37	0		1302.55				1049.52			162.431
	2447.39			866.946			983.08									MAP6d1-4.tif	724.69	455.83
	2087.51			406.903						sl21-wt-8	832.844	583.338	A7-13	972.06	2299.96		232.28	383.72
	1762.84					control16.tif	988.59	0			441.743	1876.46		294.563			1060.02	1023.4
	933.998		C7-8	949.976	0		1091.78				426.758	731.172					277.65	508.64
				328.547			430.95				537.707		A7-13	81.236	888.627		621.96	433.09
control8	2034.11	0		273.233							576.236						473.93	142.09
	2028.06			163.935		control15.tif	905.88	0					A7-14	311.088	1834.24		367.62	55.79
							320.88			sl21-wt-7	2227.98	1369.78		1239.62			1143.33
control10	1896.78	0	C7-7	97.3242	0		263.6				2039.68	535.111		236.034			480.82
	2014.29			517.335			949.88				1003.5	1526.61					387.62
	1266.8			433.281							999.147	845.111	A7-29	226	749.081		862.48
						control14.tif	881.29	0			329.084			84.0238			938.11
control12	2278.94	0	C7-10	848.879	0		1266.86							99.3579			100.91
	2389.8			286.566			1005.84			sl21-wt-9	1957.24	2018.99					350.03
	2522.59			1044.74							1027.64		a7-28	269.258	520.377
						control12.tif	1046.47	0			1055.96			897.355		MAP6d1-3.tif	213.24	824.06
control11	2620.15	0	C7-9	972.019			1072.15							396.611			148.28
	1007.25			395.464			527.14			sl21-wt-13	902.299	1536.41
	1234.31			1021.14							2906.53					MAP6d1-2.tif	908.5	568.86
	880.429					control10.tif	924.27	0			2688.72		a7-17	1183.9	1744.53		560.86
							406.31							895.955	2186.67		503.08
control16	1781.2	0		1	0					sl21-wt-11	1123.24	213.016		1774.25
	2116.81					control8.tif	1604.04	0			791.361	2117.57		473.161		MAP6d1-1.tif	501.6	240.85
control14	1981.66	0					1039.02				316.226	1444.72		535.436			561.42	838.78
	1360.89						1240.58										139.84	227.27
control19	1243.52	0					1285.9			sl21-wt-15	1450.21	1700.21	a7-16	1780.51	934.584		260.42
	1053.23						1494.88				875.098			2796.9	802.353		101.24
	767.776						251.72				1007.67			526.376			321.13
control18	2035.9	0									139.671			1024.94
	964.297					control7.tif	1126.54	0			633.819					MAP6d1--3.tif	206.49	179.72
	95.7079						599.38						a7-17	1383.58	360.708		554.73	530.83
	109.417						497.84			sl21-wt-14	2700.37	887.427		641.049	1804.87		340.7
							1311.95				391.602	916.491		874.407			247.78
control20	2117.16	0					631.48				1114.65			816.268			1039.33
	1322.08						136.31				286.894			1852.11			375.93
	2010.54
	529.245					control5.tif	1072.01	0		sl21-wt-20	421.901	426.675				MAP6d1-18.tif	1056	384.97
	654.966						731.44				531.688	1359.45	a7-21	2042.72	1480.44		842	825.6
											696.083	844.381		576.267			528.9
control21	1254.43	0				control4.tif	447.73	0			3348.61	507.948		1136.24			831.3
	1535.02						894.52				1043.6			342.023
	1184.07						1047.08				1892.99					MAP6d1-17.tif	683.62	981.13
	904.957						589.22				233.555		a7-20	424.726	771.198		509.07	77.47
	2135.11										118.119			315.439	1209.16		509.07
	280.351					control3.tif	954.16	0						647.654
	164.195						794.54			sl21-wt-18	1658.87	1046.17		349.857		MAP6d1-15.tif	162.48	945.71
							234.52				1628.57	299.813		474.131			111.61	389.81
control24	1929.76	0					376.65				686.42			2106.04
	598.348						521.06				299.58					MAP6d1-13.tif	537.23	1110.83
	1505.64						561.14				1347.45						662.62
control23	2266.24	0					561.14							35686.8	42271.6		147.32
	1861.87									sl21-wt-23	420.171	1465.68
						control2.tif	1056.75	0			1823.44	1173.57	%	0.457767	0.542233	MAP6d1-28.tif	281.94	668.45
							1050.17				102.626						590.73
	1	0									1180.22						703.21
						control1.tif	520.55	0			112.606						1123.88
							585.82				211.301						580.54
							77.23				748.687						98.99
							871.77										675.11
							73.76			sl21-wt-22	714.153	2434.56
											2822.08	740.043				MAP6d1-27.tif	980.26	888.05
						control0.tif	1412.3	0			414.965						923.9	589.4
							1248.13				894.72						217.48
							1	0		sl21-wt-24	840.238	2060.58				MAP6d1-24.tif	1096.72	557.07
											397.397						1065.21	1016.4
											1906.9						336.82	104.8
											1468.65						557.66
											278.869						282.12
										sl21-wt-27	851.335	837.752				MAP6d1-40.tif	415.88	842.27
											861.631	864.761					446.61
											1505.68						206.05
											812.643
											1333.47					MAP6d1-39.tif	856.44	668.26
											1249.77						178.94
																	234.31
										sl21-wt-26	567.242	1719.93					146.99
											354.203	485.72
											330.17	366.715				MAP6d1-38.tif	864.71	415.75
											246.868						648.9	250.34
																	781.82	242.99
										sl21-wt-30	1323.25	1796.7					704.29	129.02
											889.215						670.59
											225.282						617.02
																	362.58
										sl21-wt-29	488.955	1524.68					332.47
											132.74	314.07
											106.508	1358.61				MAP6d1-56.tif	1028.37	930.82
										sl21-wt-35	283.556	740.961				MAP6d1-55.tif	615.68	1152.94
											1170.62	870.37					194.5	542.46
											661.55	1286.16					1164.56
											966.893	815.251					606.18
											1876.18
											459.016					MAP6d1-52.tif	1376.93	693.41
											604.042						1817.76	157.5
										sl21-wt-37	307.435	2183.61				MAP6d1-51.tif	775.97	618.33
																	1165.47	916.1
										sl21-wt-38	684.996	573.657					382.41
											1399.57	471.565					576.28
											658.194
											957.102					MAP6d1-50.tif	277.65	508.64
																	621.96	433.09
										sl21-wt--8	138.924	1459.52					100.91	142.09
											532.35	2086.13					350.03	55.79
											1542.02						725.69	455.83
											336.363						231.28	1023.4
											932.683						1090.02	383.72
											565.261						1143.33
											497.188						473.93
																	367.62
										sl21-wt--2	1459.52	644.199					862.48
											2086.13	1444.07					938.11
											1257.82	448.807					480.82
											717.242	416.043					387.62
											657.134
											482.807					MAP6d1-54.tif	615.68	1152.94
											1010.26						194.5	542.46
											771.038						1164.56
											1977.98						606.18
											1319.21
																MAP6d1-47.tif	790.6	715.8
										sl21-wt--3	1489.65	907.901					451.17	325.77
											263.211	716.828					280.92
											1648.31						129.62
											125560	68156.4				MAP6d1-46.tif	377.64	844.56
																	284.34
										%	0.648164	0.351836
																MAP6d1-45.tif	489.82	844.6
																	711.74	636
																	787.78
																MAP6d1-43.tif	615.68	1152.94
																	194.5	542.46
																	1164.56
																	606.18
																	76020.9	36379.8
																%	0.676338	0.323662

## Sheet: Fig3b
Microtubule dynamics paramaters in the presence of MAP6d1,Delta-2-25, Delta-Mn2 and Mn2-7A mutants (at the plus end)
Growth rate (𝜇m/min)																								Shrinkage rate (𝜇m/min)																								Catastrophe frequency (Event/min)
Control								50 nM MAP6d1				300 nM ΔMn2				300 nM Mn2-7A				50 nM Δ2-35				Control								50 nM MAP6d1				300 nM ΔMn2				300 nM Mn2-7A				50 nM Δ2-35				Control
Trial 1	Trial 2	Trial 3	Trial 4	Trial 5	Trial 6	Trial 7		Trial 1	Trial 2	Trial 3		Trial 1	Trial 2	Trial 3		Trial 1	Trial 2	Trial 3		Trial 1	Trial 2	Trial 3		Trial 1	Trial 2	Trial 3	Trial 4	Trial 5	Trial 6	Trial 7		Trial 1	Trial 2	Trial 3		Trial 1	Trial 2	Trial 3		Trial 1	Trial 2	Trial 3		Trial 1	Trial 2	Trial 3		Trial 1	Trial 2
0.4117	0.8733	0.5722	0.6146	0.8172	0.7875	0.6056		0.06477	0.6006	0.03841		0.6729	0.367	0.6194		0.1652	0.3212	0.6194		0.914	0.8693	0.5695		59.4586	46.2462	39.6396	61.1111	59.4595	64.4144	33.8589		12.1121	4.955	9.9099		41.2913	34.4487	58.3584		35.7858	62.7635	54.1742		39.6396	12.1121	39.6396		0.278162	0.0837658
0.5186	0.9335	0.5808	0.6607	0.8203	0.8352	0.7423		0.1271	0.6146	0.05506		0.757	0.4719	0.6607		0.367	0.4719	0.6766		0.9438	0.991	0.7479		54.5053	41.2913	38.5385	51.2012	57.8078	42.9429	31.3814		7.1571	4.4044	9.9099		36.3363	31.3814	55.0551		35.3925	59.4588	44.5946		36.3363	6.7901	35.2352		0.284773	0.100435
0.5314	1.0188	0.5829	0.6607	0.8258	0.8487	0.8047		0.2753	0.6194	0.05952		0.7682	0.5745	0.8883		0.6607	0.5899	0.6766		1.092	0.9987	0.7849		46.2456	41.2913	36.3363	49.5495	49.5495	42.2823	29.7297		4.165	4.1291	8.9661		36.3363	28.9039	45.1451		30.2803	46.2461	42.2823		36.3363	18.1682	27.5275		0.160588	0.1386
0.5409	1.1852	0.5829	0.6966	0.8398	0.8725	0.8675		0.2872	0.9009	0.06477		0.8589	0.7079	0.9068		0.7267	0.6244	0.7654		1.1616	1.1996	0.8525		44.595	39.6396	33.033	47.8979	38.6958	41.2913	29.7277		3.4304	0.6607	8.8088		35.8644	28.4084	41.2913		28.6286	45.145	39.6396		35.6757	9.2492	27.2523		0.231	0.162032
0.5547	1.3838	0.6035	0.702	0.8481	0.9098	0.8756		0.3303	1.2012	0.07181		0.8781	0.7115	0.9327		0.7997	0.6729	0.8333		1.2846	0.8494	0.8764		44.5947	39.6396	33.033	46.2462	33.033	32.2072	28.6285		10.7357	6.6066	8.8088		30.5556	27.8421	39.6396		28.0781	44.5931	37.2801		35.2352	7.7077	26.4264		0.15263	0.179552
0.5607	1.4808	0.6067	0.7214	0.8509	0.9123	0.9092		0.367	1.3371	0.09621		0.9096	0.7508	0.9374		0.9803	0.7573	0.8564		1.3669	0.8712	0.9176		37.9881	39.6396	29.7297	46.2462	29.7297	29.2578	28.0782		9.0841	6.6066	8.2583		28.6286	25.3253	38.979		27.3899	42.9435	34.3544		33.033	8.5886	26.4264		0.114183	0.196596
0.5673	1.4888	0.6353	0.7298	0.8845	0.9195	0.9151		0.3775	2.6426	0.09716		0.9157	0.755	0.9397		1.0289	0.7591	0.9062		1.4157	1.0532	0.9291		37.988	36.3363	29.7297	40.7407	29.7297	27.7477	28.0781		8.0748	6.6066	8.2583		28.6286	24.0669	38.5385		25.2467	39.6396	33.6937		33.033	7.1148	25.6006		0.104807	0.289945
0.6764	1.6975	0.6514	0.7444	0.8919	0.9375	0.9154		0.4993	0.3181	0.1032		0.9377	0.7772	0.9408		1.0421	0.7623	0.9257		1.4198	1.0758	0.9647		36.3358	34.6847	28.0781	34.1341	23.1231	26.8983	27.7479		6.3525	5.7808	7.5504		27.5275	23.4902	37.988		25.1051	39.6392	33.033		33.033	3.7162	22.2973		0.119003	0.292619
0.6816	0.7341	0.655	0.7701	0.9009	0.9408	0.9272		0.5243	0.6735	0.1066		0.9438	0.9009	0.9419		1.0458	0.7682	0.9438		1.434	0.4674	0.978		30.8313	29.7297	26.4264	32.6201	23.1231	19.3479	27.4428		5.5055	9.9099	7.1148		24.2242	21.4715	31.1454		24.7748	36.3368	33.033		30.8308	23.1231	21.4715		0.1079	0.313221
0.7005	0.8564	0.6607	0.7742	0.9101	0.9414	0.9438		0.6224	1.2926	0.1066		0.9673	0.9349	0.9438		1.0638	0.7708	0.969		1.4759	0.58	1.0252		28.904	29.7297	26.4264	30.5556	22.8085	17.8378	26.9769		5.5055	5.5055	6.9369		23.7838	21.4715	31.0511		24.6647	36.3362	30.3904		30.5556	13.2132	19.8198		0.220909	0.32597
0.717	1.0164	0.6607	0.7788	0.9206	0.9602	0.9886		1.0687	0.2574	0.1139		0.9682	0.951	0.9462		1.1011	0.7833	0.9874		1.4821	0.7928	1.0453		28.4911	29.7297	26.4264	29.7297	22.2973	16.5165	25.7659		4.955	4.955	6.8607		23.6737	20.7636	29.7297		23.595	36.3362	27.6969		30.5556	12.5526	19.8198		0.23763	0.374706
0.7181	1.1091	0.6681	0.8047	0.9249	0.9726	1.023		1.1313	0.5526	0.1139		0.9741	0.9676	0.9562		1.1071	0.7841	1.0089		1.4865	1.021	1.0622		26.4264	29.7297	25.3253	28.9039	22.2973	15.966	25.4826		4.6246	4.8448	6.6066		23.1231	20.6456	28.7133		23.1231	33.6938	26.0961		29.7297	11.011	19.2693		0.205947	0.381738
0.7251	1.1401	0.6702	0.8123	0.9617	0.9846	1.0329		1.3347	0.6607	0.1166		0.976	0.9725	0.9736		1.1111	0.7912	1.0133		1.4984	1.4328	1.0847		26.4264	26.4264	24.7748	28.0781	21.8844	14.8649	24.9583		4.4044	2.5692	6.6066		22.5038	20.1201	28.6286		22.3608	33.0329	25.6006		29.2578	6.0984	18.1682		0.28697
0.736	1.3081	0.671	0.8127	0.9692	0.9863	1.0482		1.3909	1.5246	0.1169		0.9965	0.977	0.9809		1.116	0.7945	1.0205		1.514	1.5505	1.1106		26.4264	26.4264	24.2242	28.0781	21.3614	14.8649	24.3618		2.1995	2.5692	6.1347		22.2973	19.8198	27.5275		22.3366	32.4825	25.3253		28.9039	3.3033	16.5165		0.292328
0.7369	1.3392	0.6988	0.8139	1.001	0.9928	1.0542		1.4157	0.7079	0.118		1.0195	1.0104	0.991		1.1261	0.7948	1.0229		1.5222	1.6346	1.1219		25.9545	25.3253	23.4902	27.5275	19.8198	14.5345	22.9166		2.1995	3.964	5.5055		21.655	19.8198	27.5275		22.022	32.3723	25.2372		28.0781	3.3033	16.5165
0.7623	2.2261	0.7142	0.8173	1.0028	1.0009	1.0838		0.3184	0.7883	0.1223		1.046	1.0164	0.991		1.127	0.8055	1.0374		1.5237	0.9084	1.1378		25.3257	24.7748	23.1231	27.2523	19.6363	14.039	22.389		1.2977	3.6036	5.5055		21.4715	19.4069	26.6207		22.022	31.9318	23.5117		28.0781	11.8919	15.8559
0.7718	0.7479	0.7181	0.8176	1.0072	1.0156	1.0868		0.3303	0.9291	0.1348		1.0677	1.0323	0.9993		1.1307	0.8096	1.0418		1.5273	1.0877	1.1798		25.0108	24.4444	23.1231	26.4264	19.5326	12.7413	22.1516		11.2312	1.982	5.3679		19.8198	18.4346	26.4264		21.9434	31.3814	23.1231		26.977	9.9099	15.8559
0.7799	0.8831	0.7341	0.8338	1.0143	1.0475	1.0877		0.5105	1.1011	0.1348		1.0746	1.0552	1.0042		1.1532	0.8145	1.0503		1.5359	1.1103	1.1806		24.7747	24.2242	22.022	25.0107	19.0858	12.5526	21.5686		8.4942	14.3143	5.2853		19.2693	17.8378	26.4264		21.288	30.2802	22.9396		26.7935	6.1347	13.8739
0.7824	0.9057	0.7432	0.8349	1.028	1.078	1.0914		0.6776	1.1011	0.1376		1.0784	1.0872	1.0164		1.1798	0.8173	1.055		1.5655	1.1253	1.1842		24.2241	23.1231	21.4715	24.7748	18.7187	12.1121	21.2174		5.5055	9.9099	5.2853		18.5272	16.5165	25.7658		21.0586	29.3628	21.967		26.4264	5.5055	13.5135
0.7865	1.2938	0.7527	0.8353	1.0431	1.0788	1.0933		0.8576	1.4452	0.1436		1.0847	1.1011	1.0183		1.1809	0.8192	1.0618		1.5759	1.1765	1.196		24.0669	23.1231	21.4715	23.9489	16.723	11.9602	20.9209		5.1532	7.2673	4.7714		18.1682	16.5165	25.6006		20.9209	28.1882	21.7074		26.4264	10.7357	13.4673
0.7973	0.7937	0.7623	0.8382	1.0467	1.0852	1.0961		1.0669	0.4719	0.1436		1.1151	1.1011	1.0287		1.1953	0.8258	1.0783		1.5905	0.1652	1.207		24.024	23.1231	20.9209	23.7838	15.966	11.5616	20.7637		4.8578	6.6066	4.6246		17.7749	16.2963	25.4354		20.7636	28.0781	21.7074		26.1261	9.2021	13.2132
0.8035	0.957	0.7748	0.842	1.0499	1.0935	1.1058		0.265	0.7701	0.1502		1.1158	1.1146	1.0312		1.2012	0.8384	1.0938		1.5905	0.5138	1.2126		23.4902	23.1231	20.9209	23.1231	15.9336	11.0897	20.7374		3.5786	3.3033	4.6246		17.5075	16.2162	25.3253		20.6456	27.8946	20.9209		25.9545	7.4324	13.2132
0.8035	1.1154	0.7772	0.8448	1.0656	1.1382	1.1104		0.3205	0.236	0.1573		1.1443	1.1157	1.0399		1.2085	0.8442	1.1129		1.5991	0.5599	1.2197		23.1228	23.1231	20.4805	23.1231	15.9048	10.7357	20.4805		8.3853	26.4264	4.5738		17.3423	15.8873	25.3253		20.5821	27.1607	20.7636		25.7186	6.6066	13.2132
0.8043	1.6517	0.7952	0.8463	1.0672	1.1469	1.1223		0.4479	0.3775	0.1573		1.148	1.1238	1.0466		1.215	0.8489	1.1178		1.6031	0.9661	1.2338		22.2974	19.8198	19.8198	21.7074	15.6156	10.5706	20.3702		7.7077	13.2132	4.542		17.0247	15.1401	24.7748		20.3704	27.0871	20.6456		25.6006	6.006	12.8003
0.8056	1.6876	0.7986	0.8514	1.1011	1.2591	1.1372		0.7449	0.3886	0.1709		1.1503	1.1267	1.0479		1.2269	0.8509	1.1261		1.6076	1.1391	1.2472		21.8844	19.8198	19.8198	20.9209	15.4154	10.5105	20.3281		6.1111	4.1291	4.542		16.5165	14.8649	24.7748		19.8198	26.7267	20.1869		25.4826	0.1436	12.1968
0.8099	1.7508	0.8258	0.8532	1.1226	1.2659	1.1428		0.8639	0.4955	0.1739		1.1606	1.1415	1.0576		1.2306	0.8535	1.127		1.6145	1.1583	1.2584		21.8017	19.8198	19.8198	20.9209	15.4154	9.9099	20.2327		16.5167	0.09438	4.3197		15.6907	14.8649	23.7838		19.6547	26.4267	19.1592		25.4826	4.6246	11.9745
0.8214	0.702	0.8258	0.8652	1.1267	1.2712	1.1495		0.9997	0.624	0.1739		1.1715	1.1475	1.0625		1.2358	0.8564	1.132		1.6165	1.4053	1.2787		21.5686	19.8198	19.2693	20.3704	15.0484	9.9099	19.9771		7.0471	18.1682	4.2943		15.4154	14.6289	23.536		19.4069	26.4264	18.8288		25.3253	4.6246	11.8368		0.199774	0.236598
0.8286	0.7875	0.8345	0.8744	1.1269	1.3926	1.1699		1.0102	1.0721	0.1786		1.1721	1.1765	1.0633		1.2427	0.8598	1.1326		1.6313	0.7682	1.2891		21.1962	19.1592	19.2192	19.8198	15.015	6.6066	19.8199		6.6066	8.2583	4.2471		15.4154	14.4837	23.1231		19.1592	25.8258	18.7875		25.1559	14.5345	11.7975
0.8408	0.7928	0.8375	0.8796	1.1301	1.5399	1.1706		2.7817	1.6517	0.1835		1.173	1.1774	1.0651		1.2451	0.8604	1.1402		1.6361	0.9997	1.2904		21.18	19.1592	18.994	19.4895	14.8649		19.8199		5.1909	5.5055	4.2471		15.2778	13.8739	22.8478		18.994	25.7658	18.7187		24.6246	11.011	11.3256
0.8474	0.8607	0.8442	0.8809	1.1313		1.1948		0.2417	2.3595	0.1888		1.1745	1.1974	1.0736		1.2491	0.8652	1.1423		1.6517	1.1443	1.3076		20.6457	18.5811	18.8288	19.1592	14.6813		19.8198		4.2943	16.5165	4.1291		14.8649	13.6851	22.8228		18.7187	24.775	17.8378		24.2242	11.011	11.011
0.8652	0.9635	0.8693	0.8863	1.1363		1.204		0.365	0.5259	0.2131		1.1798	1.2012	1.0761		1.257	0.8654	1.1553		1.6662	1.1849	1.3152		20.5152	18.5811	18.3183	18.7187	14.3143		19.5195		4.2471	9.9099	3.964		14.393	13.2132	22.5225		18.1682	24.5909	17.6176		24.2242	9.9099	11.011
0.8782	1.0527	0.8783	0.8992	1.1427		1.2074		0.4534	0.6393	0.2173		1.1829	1.2012	1.0805		1.2622	0.8659	1.1606		1.6746	1.2074	1.3285		20.2917	18.4041	18.1682	18.1682	14.1141		19.3479		4.0214	4.1291	3.7752		14.1308	12.993	22.2222		18.003	24.5388	17.6176		23.1231	6.8426	10.7357
0.9006	1.089	0.884	0.8997	1.1542		1.2159		0.5154	0.8894	0.2318		1.1849	1.2012	1.0881		1.2675	0.8673	1.1659		1.6771	1.2993	1.3514		19.8199	18.1682	17.8378	18.1682	12.2694		18.6186		23.1234	3.8539	3.7538		14.0696	12.8003	21.655		17.787	24.5388	17.4603		23.1231	6.3313	10.4605
0.9006	1.1173	0.8928	0.9037	1.1628		1.2212		0.5929	1.0123	0.236		1.217	1.2074	1.0965		1.2705	0.8693	1.1719		1.6876	1.5337	1.3541		19.8198	17.6176	16.7918	18.1682	12.2222		18.1682		6.2589	6.1937	3.7437		13.7638	12.8003	20.8108		17.6963	24.2245	17.4603		23.1231	6.2589	10.1972
0.9023	1.1721	0.8933	0.905	1.1659		1.2329		0.6445	1.6517	0.2417		1.2203	1.2188	1.0984		1.2705	0.8752	1.1721		1.6929	0.8131	1.3633		19.3479	17.6176	16.5165	18.018	12.1121		17.8143		6.1347	4.542	3.7437		13.6261	12.8003	20.8108		17.3423	24.2242	17.3423		23.1231	6.1937	9.9099
0.9194	1.4681	0.8953	0.9057	1.1842		1.2387		0.7251	0.4363	0.2503		1.2317	1.2637	1.1011		1.275	0.8772	1.1753		1.6948	0.8602	1.3682		19.2369	17.6176	16.5165	17.9322	10.5706		17.6823		5.9872	11.011	3.7162		13.3967	12.7413	20.6456		16.5165	24.2242	17.1772		22.4625	5.7808	9.9099
0.927	1.6155	0.905	0.9211	1.1926		1.2462		0.7786	0.5524	0.2541		1.2584	1.2794	1.1011		1.2834	0.8824	1.183		1.6951	1.2846	1.3781		18.8034	17.2506	16.5165	17.9322	8.5886		17.6176		5.7057	6.6066	3.6703		13.2132	12.1968	20.0558		16.5165	24.2242	16.9884		21.4715	5.1909	9.6096
0.9317	0.8109	0.9053	0.9213	1.2012		1.2561		0.9821	0.6381	0.2608		1.2645	1.2846	1.1011		1.2846	0.8836	1.1852		1.7027	1.4629	1.382		18.4985	17.1772	16.5165	17.8378			17.6176		4.6547	3.3033	3.6703		12.7728	11.9427	19.8198		16.2718	23.949	16.9051		21.3444	0.1223	9.1758
0.9359	1.4621	0.9158	0.9219	1.217		1.2593		1.0164	0.9438	0.2697		1.2897	1.3013	1.116		1.2938	0.8855	1.1853		1.7056	2.271	1.3828		18.4985	17.0671	15.966	17.7553			17.2715		3.6919	4.6246	3.5786		12.6847	11.7975	19.646		15.9336	23.7839	16.8468		21.2355	13.2132	8.1081
0.9361	1.0382	0.9291	0.9225	1.2225		1.2667		0.4094	0.2434	0.2936		1.306	1.306	1.1236		1.2999	0.8908	1.2053		1.7086	0.4004	1.3874		18.2783	17.0671	15.5727	17.6176			17.1772		2.2022	4.1291	3.4976		12.4791	11.768	19.4895		15.8559	23.6743	16.8168		21.0903	7.0785	7.2673
0.9393	1.1173	0.9317	0.9249	1.2334		1.2692		0.4894	0.5745	0.3003		1.3104	1.306	1.1303		1.3033	0.8921	1.206		1.7147	0.8258	1.4362		17.945	16.9884	15.2778	17.6176			16.7918		6.8009	3.8539	3.3033		11.853	11.1804	19.4069		15.6907	23.1231	16.5165		20.6456	6.218	7.1572
0.9585	1.1892	0.9317	0.9291	1.2621		1.2728		0.9497	0.7047	0.3003		1.317	1.3232	1.1435		1.306	0.9009	1.2101		1.7152	0.9555	1.4409		17.8679	16.5165	15.015	17.5075			16.3222		4.3197	3.3033	3.3033		10.1301	11.1111	19.2693		15.6907	23.123	16.1862		20.6456	5.0651	6.6066
0.959	1.306	0.9374	0.9305	1.2782		1.2834		1.1748	0.9359	0.3049		1.3334	1.3532	1.1508		1.3213	0.9057	1.2126		1.7152	1.5415	1.444		17.7553	16.5165	14.8649	17.3423			16.0761		4.2943	0.4129	3.3033		9.2492	10.6872	19.2693		15.6907	23.123	16.1495		20.2327	2.3398	5.6628
0.9722	1.326	0.9464	0.934	1.2821		1.29		0.3067	0.9716	0.3303		1.3458	1.3724	1.1562		1.3213	0.9079	1.2252		1.7177	1.5415	1.4442		17.6176	16.5165	14.3143	17.2788			15.5111		3.1712	7.4324	3.1853		9.0841	10.1301	19.0858		15.6156	23.123	16.1279		19.5556	10.9009
0.9726	1.3838	0.9518	0.9354	1.2828		1.3045		0.3405	1.1261	0.3303		1.3483	1.4362	1.1798		1.3213	0.9122	1.2401		1.7488	2.1141	1.4475		17.2	16.5165	14.2042	16.8836			14.5896		2.1374	5.9459	3.146		8.5335	9.2905	19.0426		15.5001	22.6512	15.7824		19.0858	4.8279
0.9809	1.4157	0.9529	0.9438	1.358		1.3294		0.4262	0.246	0.3477		1.3633	1.4385	1.1902		1.3262	0.9129	1.2436		1.7518	0.8151	1.4657		16.8168	16.5165	14.157	16.8468			13.2131		1.1562	5.8725	3.028			9.2492	18.2783		15.4655	22.2973	15.6907		18.8483	8.2583
0.9962	1.4494	0.9617	0.9485	1.3717		1.3302		0.5695	0.2799	0.3562		1.3648	1.4647	1.1926		1.3263	0.9145	1.2505		1.754	0.8652	1.4778		16.5165	15.1008	13.6537	16.7525			12.5178		1.1011	3.6336	3.003				18.1682		15.2188	22.2222	15.6907		18.8288	7.5504
0.9972	0.8848	0.965	0.9518	1.4399		1.3365		0.6607	0.3571	0.3591		1.3651	1.4681	1.1983		1.3305	0.9183	1.2513		1.7543	0.9305	1.4801		16.5165	13.7638	13.2132	16.5165			11.8157		10.8537	3.3033	2.9442				18.1682		14.6584	21.8841	15.6641		18.7187	5.3361
0.9952	1.217	0.9698	0.9523			1.3386		0.7079	0.4441	0.367		1.3976	1.5188	1.1995		1.3354	0.9249	1.2639		1.7549	1.1011	1.4955		16.5165	13.2132	13.2132	16.5165			11.4057		10.7358	3.039	2.9363				17.8929		14.6146	21.8019	15.5727		18.1682	5.1385
1.0392	1.2387	0.9747	0.9628			1.3466		0.7601	0.7108	0.367		1.4014	1.5308	1.207		1.3371	0.9298	1.2659		1.7573	1.1326	1.508		16.2162	13.2132	12.6627	16.5165			8.2582		4.8578	0.2065	2.8314				17.74		14.2042	21.8018	15.1151		18.1682	23.1231
1.0618	0.6067	0.9886	0.9635			1.35		0.8938	1.1858	0.3767		1.4032	1.5665	1.2105		1.338	0.9299	1.2744		1.7606	1.1391	1.5108		15.7984	13.2132	12.2694	16.5165					4.719		2.7528				17.6176		14.1141	21.7078	14.6813		18.0581	13.2132
1.1078	0.9045	0.991	0.97			1.3552		1.1385	0.4603	0.3775		1.4353		1.2139		1.3602	0.9364	1.2804		1.7659	1.1435	1.5163		15.5072	12.3874	12.1121	16.1968					3.6703		2.6426				17.5488		14.0941	21.4715	14.2455		18.0411	12.1121
1.1799	0.976	0.9924	0.976			1.3567		1.1929	0.5005	0.3964		1.4452		1.2144		1.3644	0.9382	1.2993		1.7691	1.2567	1.5766		15.2778	12.1121	12.1121	16.1279					3.3033		2.5692				17.0671		14.039	21.4712	14.2296		17.8378	9.3594
1.1926	1.0296	1.0033	0.9788			1.3592		1.982	0.6194	0.4464		1.4494		1.217		1.3661	0.9384	1.3094		1.7852	1.5053	1.5905		14.9919	11.011	11.5616	15.8559					7.4324		2.4775				16.5165		13.9211	21.2879	14.157		17.8378	3.964
1.1193	1.1355	1.0106	0.9798			1.3697		0.2033	1.0164	0.4525		1.4681		1.2198		1.3685	0.9404	1.3146		1.8018	1.8286	1.6517		14.9518		11.378	15.7393					4.3992		2.4775				16.5165		13.7638	21.2355	14.039		16.5165	17.8378
1.1695	1.2877	1.0185	0.9888			1.3869		0.367	1.8352	0.4556		1.5111		1.2218		1.3745	0.9408	1.316		1.8039	0.4885	1.6608		14.8649		11.3256	15.6907					3.5311		2.271				16.5165		13.2132	21.0586	13.7087		15.8559	11.7975
1.1075	1.3521	1.0371	0.991			1.3958		0.4292	0.4	0.4563		1.5195		1.2234		1.3748	0.9438	1.3213		1.8075	0.8218	1.7011		13.7638		11.1486	15.6907					2.7393		2.1374				16.5165		13.2132	20.921	13.6637		15.8087	6.8607
1.1233	1.3669	1.0396	0.9933			1.3976		0.4955	0.5082	0.4659		1.5819		1.2234		1.3808	0.9438	1.3261		1.809	0.8408	1.754		13.7637		11.1486	15.5727					2.5692		2.0646				16.2624		12.7728	20.8363	13.6261		14.8649	5.8294
1.2244	1.7303	1.0396	0.9937			1.4991		0.5505	0.7833	0.4719		1.5947		1.2276		1.3909	0.9503	1.3278		1.8207	1.0963	1.7745		13.6536		10.2985	15.4154					14.3143		1.8876				16.0083		11.6992	20.7006	13.6261		14.6289	11.011
1.2292	2.0764	1.0431	0.9976			1.5048		0.7181	0.9438	0.5005				1.2276		1.3962	0.9506	1.3334		1.8364	1.1904	1.9019		13.2132		9.9099	15.4154					14.3142		1.7386				15.7824		11.5616	20.5539	13.5802		14.2455	10.3818
1.2433	0.7986	1.0431	1.001			1.537		0.8783	2.3123	0.5039				1.2387		1.4039	0.9547	1.3337		1.8447	1.3805	1.9243		12.6126		9.9099	15.0484					5.5556		1.4157				15.6421		11.1486	20.4806	13.2132		13.3871	8.0223
1.2729	1.1631	1.0525	1.0032			1.5677		0.9104	0.4437	0.5285				1.2479		1.4131	0.9621	1.3371		1.8453	0.1835	2.0425		12.1122		9.1476	15.015					5.4054		1.2705				15.4154		10.1852	20.4804	12.8655		11.5616	6.6066
1.2226	1.1639	1.0596	1.0037			1.6179		1.6517	0.46	0.5285				1.2556		1.4419	0.9635	1.3371		1.8498	0.6393	2.0601		12.1121			14.8649					3.7867		1.2387				15.2778		8.5335	20.3704	12.436		11.2312	11.5616
1.2319	1.694	1.085	1.0071			1.7571		0.1083	0.8258	0.5302				1.2605		1.4509	0.9635	1.342		1.8605	0.8792	2.1236		11.9744			14.8649					2.8904		1.1011				15.1008		7.7556	20.1869	12.3874		11.011	4.8279
1.3157	0.8417	1.1011	1.0252					0.2097	0.9113	0.5405				1.2731		1.4937	0.9654	1.3472		1.8671	1.2349	2.1622					14.6813					2.7817		0.991				13.8739			20.0558	12.3874		11.011	4.5663
1.477	1.0834	1.1063	1.0374					0.4181	0.5216	0.5445				1.2741		1.5045	0.9708	1.3488		1.8876	1.8352	2.2261					14.6289					6.6066		0.5357				13.7214			19.8201	11.7975			8.8935
	1.1011	1.1086	1.0382					0.4544	1.0205	0.5814				1.2846		1.5748	0.9753	1.3514		1.8925	0.7865	2.4508					14.5345					5.8559		0.3303				12.3874			19.8198	11.7975			7.7077
	0.9945	1.118	1.0404					0.4633	1.1011	0.6242				1.3039		1.6132	0.9788	1.3579		1.8986	0.8481	2.6426					14.5345					5.5056		0.1786				11.378			19.8198	10.4605			7.1148
	1.1478	1.1326	1.0431					0.8318	1.4681	0.6292				1.3065		1.6517	0.9796	1.3593		1.9075	0.8623						14.5345					4.955		0.1436				11.011			19.8198	9.497			6.0561
	1.4987	1.149	1.056					0.9987	0.6816	0.6292				1.3431		1.6711	0.9796	1.3663		1.9107	0.9279						14.452					4.4044						10.644			19.3479	9.1592			4.5045
	1.6517	1.1721	1.0571					1.1833	0.8258	0.6353				1.3458		1.7648	0.9805	1.3664		1.9118	0.9331						14.3791					4.1842						10.5452			19.3479	8.2583			3.3033
	0.5946	1.2387	1.0583					0.1376	1.6517	0.6435				1.3567		2.0328	0.9854	1.3705		1.9167	0.1032						14.157					2.5483									19.3479	6.6066			11.5616
	0.7865	1.275	1.0596					0.2278		0.6607				1.3596			0.9857	1.3764		1.9205	0.8258						14.1141					1.8018									19.1592				9.3594
	0.8209	1.3013	1.0618					0.5572		0.6753				1.3602			0.9861	1.3853		1.936	1.06						14.039					7.3689									18.994				6.9069
	0.834	1.3076	1.0675					0.7341		0.6776				1.3629			0.991	1.3853		1.9373	1.146						14.039					6.9069									18.9938				6.6066
	0.8525	2.6426	1.0687					0.7808		0.6822				1.3751			0.991	1.3886		1.9375	1.2455						13.9473					6.8607									18.876				5.6156
	0.9397	2.7027	1.0919					0.7974		0.7016				1.4104			0.9976	1.3892		1.9431	1.2455						13.9473					6.1347									18.876				5.2853
	1.0225		1.1011					0.8515		0.7079				1.4944			1.0015	1.3915		1.952	1.2777						13.8739					5.3361									18.7188				4.6635
	1.0542		1.1011					1.0687		0.7079				1.5927			1.0018	1.3936		1.982	1.6517						13.7638					9.9098									18.7187				14.039
	1.5647		1.1055					1.1111		0.7099				1.7618			1.0039	1.3951		1.982	0.2541						13.5609					8.2584									18.7187				9.3594
			1.1114					1.8075		0.7142							1.0043	1.4088		1.9876	0.9945						13.2132					8.2582									18.5493				7.2072
			1.1125					0.08693		0.7181							1.0074	1.4157		2.0565	1.149						13.2132					6.3063									18.4986				6.2396
			1.1135					0.236		0.7432							1.0118	1.4194		2.0687	1.1576						13.2132					6.1347									18.4985				19.8198
			1.1169					0.3775		0.7432							1.0123	1.4246		2.0716	1.1699						12.9379					5.4054									18.4435				9.9099
			1.1223					0.4257		0.7928							1.0142	1.4314		2.1073	1.206						12.584					4.955									18.429				8.2583
			1.128					0.7385		0.8408							1.0164	1.4379		2.1462	1.5415						12.4509					4.6046									18.4041				7.5504
			1.1326					1.0329		0.8534							1.0191	1.4399		2.1853	0.8664						12.3874					1.8876									18.3183				6.6066
			1.1391					1.0474		0.8693							1.021	1.4883		2.2022	0.9854						11.8919					15.4154									18.1682				6.1347
			1.1467					1.6517		0.8809							1.021	1.514		2.2251	1.0772						11.5616					8.1312									18.018				5.9714
			1.1498					0.2394		0.8809							1.0219	1.5479		2.3023	1.1435						11.5616					6.2395									18.003
			1.153					0.2458		0.9219							1.0224	1.6517		2.4775	1.1735						10.7357					5.7057									17.9322			23.3499	8.28913	15.6499
			1.1781					0.5458		0.9635							1.0227	1.6828			0.9552						10.5706					5.5055									17.9322
			1.2012					0.847		1.0054							1.0236	1.8498			1.0002						9.9099					3.7342									17.8929
			1.2012					0.8916		1.0323							1.0254				1.2158											3.3033									17.8928
			1.2032					0.9467		1.0474							1.0271				1.2769			22.7884	22.6159	19.2925	20.1503	21.7964	20.1884	20.8614		1.0164									17.8379
			1.2135					1.2201		1.206							1.0277				0.6146											6.6066									17.8379
			1.2338					1.4157		1.2387							1.0301				1.2012											6.0561									17.7553
			1.2387					0.1573		1.3213							1.0305				1.2248											3.9639									17.7553
			1.2436					0.1906		1.3213							1.0323				1.2387											3.915									17.7177
			1.2682					0.3993		1.342							1.0331				1.3089											2.4775									17.6655
			1.2705					0.4759		1.5015							1.0348				1.3917											16.5167									17.6177
			1.2787					0.5285		1.6517							1.0358				1.4649											4.955									17.6177
			1.2819					0.6607		1.8352							1.0392				0.9518											4.4044									17.6177
			1.2991					0.6607		1.8581							1.0426				1.0465											14.3143									17.6176
			1.3142					0.7599		2.0328							1.0431				1.0487											9.3593									17.5329
			1.3213					0.9821		2.2022							1.0431				1.1858											6.937									17.4603
			1.3514					1.013		2.7027							1.0439				1.2432											6.6066									17.4174
			1.3538					1.0755									1.0449				1.2617											4.7714									17.3426
			1.3544					1.9613									1.046				1.2926											3.7162									17.3422
			1.3602					0.5992									1.0511				1.3099											7.7077									17.2244
			1.3976					0.6914									1.0532				1.0126											7.4324									17.1772
			1.4865					0.9543									1.0548				1.0189											6.7568									17.1772
			1.4918					0.9747									1.0571				1.0656											6.6066									17.0247
			1.6					1.0772									1.0624				1.0786											6.3063									16.9294
								1.1106									1.0634				0.4437											4.8889									16.9294
0.903153	1.1639	0.941419	1.01527	1.07746	1.0419	1.19375		0.1802									1.0638				0.5082											5.6628									16.8836
								0.2477									1.0656				0.6954											4.0374									16.8835
								0.3617									1.0672				0.8481											3.3033									16.8468
								0.5243									1.0687				0.9438											2.4024									16.8311
								0.7623									1.0701				1.0054											2.1995									16.5166
								0.8094									1.0727				1.0839																				16.5165
								0.8525									1.0728				1.1245											5.95413	6.17345	4.12924		19.331	17.2464	23.0599			16.5165
								0.9656									1.0741				1.1301																				16.5165
								1.2105									1.0786				1.3265																				16.5165
								1.5786									1.0793				1.6517																				16.3514
								0.2936									1.0811				1.8437																				16.2887
								0.3371									1.0824				1.9124																				16.2806
								0.4057									1.0894																								16.1688
								0.5309									1.0941																								16.1494
								0.5506									1.0977																								16.1036
								0.5663									1.1011																								16.0083
								0.6445									1.1011																								15.8559
								0.6607									1.1011																								15.8559
								0.7215									1.1011																								15.8558
								0.8057									1.1011																								15.8086
								0.8914									1.1066																								15.7825
								1.2584									1.1077																								15.6357
								1.3697									1.1101																								15.6156
								1.4088									1.1127																								15.6156
								0.0231									1.1178																								15.5254
								0.1358									1.1203																								15.5001
								0.3083									1.1219																								15.3507
								0.6707									1.1261																								15.3367
								0.7062									1.1267																								15.3153
								0.7772									1.1267																								15.3153
								0.9154									1.128																								15.3153
								1.1659									1.1297																								15.1952
								1.4157									1.1313																								14.926
								1.4681									1.1391																								14.8649
								1.8994									1.1402																								14.8647
								0.1049									1.1425																								14.6814
								0.2702									1.1451																								14.6813
								0.3417									1.1473																								14.629
								0.8673									1.1481																								14.5345
								1.0082									1.1496																								14.4837
								1.2777									1.15																								14.452
								1.4157									1.1504																								14.452
								0.1821									1.1516																								14.3143
								0.3458									1.1523																								14.275
								0.3844									1.1629																								14.2643
								0.4771									1.1631																								14.2296
								0.6194									1.1643																								14.2296
								0.7661									1.1643																								14.0749
								1.0164									1.1678																								14.039
								1.2387									1.1682																								13.7638
								0.09715									1.1752																								13.6851
								0.3097									1.1754																								13.6637
								0.4625									1.1755																								13.6537
								0.6292									1.1842																								13.6261
								0.6864									1.1864																								13.5135
								0.8054									1.1884																								13.4885
								0.8744									1.1923																								13.4884
								0.9438									1.1968																								13.2134
								1.128									1.2012																								13.2132
								1.2846									1.2085																								13.2132
								1.3027									1.2187																								13.2132
								1.6517									1.2194																								13.2131
								0.4505									1.2221																								13.0067
								0.4618									1.2234																								12.9591
								0.4936									1.2254																								12.8828
								0.7674									1.2254																								12.8654
								0.9176									1.2312																								12.8463
								0.9955									1.2326																								12.7728
								1.338									1.2332																								12.7728
								2.1021									1.2346																								12.6626
																	1.2387																								12.6233
																	1.2387																								12.5939
								0.756412	0.862156	0.557231		1.18154	1.11348	1.14053			1.2447			1.73784	1.08486	1.39728																			12.5526
																	1.246																								12.4791
																	1.2465																								12.3875
																	1.2465																								12.2222
																	1.2491																								12.1121
																	1.2518																								12.1121
																	1.254																								12.1121
																	1.2584																								11.9745
																	1.2639																								11.8917
																	1.2667																								11.2313
																	1.2705																								10.8108
																	1.2705																								10.5706
																	1.2722																								10.5105
																	1.2733																								10.4181
																	1.2758																								10.3503
																	1.2767																								10.1301
																	1.2819																								10.0751
																	1.2891																								9.9099
																	1.2991																								9.9099
																	1.3076																								9.7828
																	1.3099																								9.6558
																	1.3213																								9.6096
																	1.3254																								9.3354
																	1.3324																								8.8589
																	1.342																								4.3991
																	1.3492
																	1.3644																							18.6967	19.1265	19.7832
																	1.3828
																	1.3834
																	1.3909
																	1.4021
																	1.4194
																	1.4244
																	1.4488
																	1.4604
																	1.4753
																	1.5246
																	1.5308
																	1.5308
																	1.5647
																	1.6884
																	1.7386
																	1.8286
																	2.0214
																	3.3032
																1.2526	1.08939	1.22518
[truncated: 36 more columns]

## Sheet: Fig3d
Tubulin recruitment in presence of MAP6d1, DeltaMn2, Mn2-7A and Delta-2-35 mutants.
	1. % of microtubules in each TIRF movie
		Control		100 nM MAP6d1		300 nM ΔMn2		300 nM Mn2-7A		100 nM Δ2-35
		Recruitment	No recruitment	Recruitment	No recruitment	Recruitment	No recruitment	Recruitment	No recruitment	Recruitment	No recruitment
		0	100	70.9677	29.0323	3.50877	96.4912	8.333	91.667	7.14286	92.8571
		0	100	65.2174	25	5.45455	94.5455	2.85714	97.1429	8.69565	91.3043
		0	100	62.8571	70.8333	0	100	5.26316	94.7368	13.3333	86.6667
		0	100	65.7143	46.4286			0	100
		0	100	66.6667	44.4444			5.55556	94.4444
		0	100	72.7273	36.3636			4.7619	95.2381
		0	100	70	23.3333
				80	23.0769
				33.3333	35.7143
				16.6667	66.6667
				50	80
				57.1429	66.6667
				30	57.1429
				93.75	70.9677
				63.64	36.36
				58.67	41.33
				91.25	8.75
	Average	0	100	61.6826	44.83	2.98777	97.0122	4.46179	95.5382	9.72395	90.2761
	2. Architecture of the microtubules recruiting tubulin in the TIRF conditions using EM
	Summary	% SMT							% DMT
		Control	100 nM MAP6d1	300 nM ΔMn2	300 nM Mn2-7A	100 nM Δ2-35			Control	100 nM MAP6d1	300 nM ΔMn2	300 nM Mn2-7A	100 nM Δ2-35
		1	0.648164	0.998569	0.996574	0.974921			0	0.351836	0.00143079	0.00342649	0.0250793
		1	0.457767	0.994085	0.999394	0.996239			0	0.542233	0.00591495	0.00060607	0.00376115
		1	0.676338	0.998941	0.998668	0.994917			0	0.323662	0.00105943	0.00133201	0.00508276
			0.581533							0.418467
			0.366777							0.633223
	Average	1	0.546116	0.997198	0.998212	0.988692			0	0.453884	0.00280173	0.00178819	0.0113077
MT lengths for both singlet and doublet were measured on each image and then a percentage was calculated.
Control									100 nM MAP6d1															100 nM Δ2-35									300 nM ΔMn2									300 nM Mn2-7A
Grid 1			Grid 2			Grid 3			Grid 1			Grid 2			Grid 3			Grid 4			Grid 5			Grid 1			Grid 2			Grid 3			Grid 1			Grid 2			Grid 3			Grid 1			Grid 2			Grid 3
Image	Pixel of SMT	Pixel of DMT	Image	Pixel of SMT	Pixel of DMT	Image	Pixel of SMT	Pixel of DMT	Image	Pixel of SMT	Pixel of DMT	Image	Pixel of SMT	Pixel of DMT	Image	Pixel of SMT	Pixel of DMT	Image	Pixel of SMT	Pixel of DMT	Image	Pixel of SMT	Pixel of DMT	Image	Pixel of SMT	Pixel of DMT	Image	Pixel of SMT	Pixel of DMT	Image	Pixel of SMT	Pixel of DMT	Image	Pixel of SMT	Pixel of DMT	Image	Pixel of SMT	Pixel of DMT	Image	Pixel of SMT	Pixel of DMT	Image	Pixel of SMT	Pixel of DMT	Image	Pixel of SMT	Pixel of DMT	Image	Pixel of SMT
control1	2214.24	0	C7-0	1683.37	0	control--16.tif	1303.91	0	sl21-wt-1	4893.38	1596.66	A7-1	304.237	1352.9	MAP6d1-9.tif	1014.39	743.7	B1-0	9.6924	7.4056	MAP6d1-11	3.0213	5.5267	delta35-1	1462	0	B7-0	1780.11	0	delta3514.tif	976.52	0	C1-12	7.3606	0	C2-4	9.6967	0	C3-2	6.1441	0	no-helix-Mn2-1	8.6392	0	no-helix-Mn2-grid2-1	8.6227	0	no-helix-Mn2-grid3-1	5.6414
	988.798			1197.49			880.91			1292.67	1603.11			2030.86		546.36			0.7932			10.4476	6.969		765.747			1627.21			1207.42			3.7055			2.6472			0.2524			8.3671			10.8873			12.0952
	860.198						1358.81			1091.27	660.327			365.04					3.6832			9.5242			1162.51						2161.82			10.9294			8.4631			6.1643			8.4248			10.5928			11.4089
	722.241		C7-2	755.153	0		49.16			859.56		A7-3	259.731	2353.14								7.3118		delta35-3	2208.19	0	B7-2	2152.39	0					11.513			10.4969			13.7526
	1575.21			215.031						509.891			702.02	2000.27	MAP6d1-8.tif	915.12	384.97	B1-1	10.1967	10.1233					1326.9			1490.2		delta3513.tif	1142.9	0		1.3175						9.0629		no-helix-Mn2-2	20.0038	0	no-helix-Mn2-grid2-2	12.1853	0	no-helix-Mn2-grid3-2	10.4446
	1380.38			506.646		control--15.tif	1099.5	0						2003.22		842	691.7		5.1182	11.25	MAP6d1-9	7.4843	12.3546		512.89			417.31			1186.66			5.8826		C2-3	8.056	0		14.3971			7.6783			7.9124			8.5486
	993.149						683		sl21-wt-3	2555.92	1508.7			2213.41		536.93						2.8081			890.249						302.77			10.426			4.7284			3.2825			10.7178			4.6873
			C7-1	1248.01	0		1100.3			2247.27	1751.2					831.3		B1-3	15.4406	5.7833		4.0183			1917.96		B7-21	1749.6	0		241.37			10.7293			2.8572											no-helix-Mn2-grid3-3	6.0677
control3	1035.07	0								1524.13	1480.77	A7-6	81.2569	1760.86					10.7895						701.815			1696.25			895.36						9.5255		C3-4	2.4284	0	no-helix-Mn2-3	9.8781	0.5714	no-helix-Mn2-grid2-3	8.0953	0		10.559
	1396.28		C7-4	82.2192	0	control--14.tif	582.83	0		734.753				2244.78	MAP6d1-7.tif	954.16	510.99				MAP6d1-8	3.3112	12.585								534.05		C1-11	0.3688	0		4.5365			10.7242			9.821			5.6968			5.8864
	1616.23			1166.91			1070.26			1033.06						794.54	354.54	B1-2	1.9092	11.2973		4.2526		delta35-2	782.01	0	B7-3	1831.44	0		52.63			3.2854			2.585			6.894						5.5276			8.8886
							599.85			288.198		A7-5	1589.26	2292.7		234.52	343.21					10.3829			2039.4			1039.8						7.5712			10.1233			2.4385		no-helix-Mn2-4	7.0918	0		10.7062			5.7134
control2	2566.18	0	C7-3	1240.3	0									952.491		376.65	255.72	B1-7	0	10.8756		6.0024			1379.77			929.139		delta3511.tif	1179.79	0		3.7051									2.5046						2.0523
	2131.41			106.902		control--13.tif	1330.53	0	sl21-wt-2	939.521	1105.35					521.06	133.21					5.9142			262.374			1293.3			897			1.5475		C2-13	10.991	0	C3-5	2.271	0.666				no-helix-Mn2-grid2-4	22.4437	0		4.0687
				973.498			466.02			406.099		A7-8	801.104	1169.23		561.14		B1-6	0	12.0482		7.9341			844.944			1024.34			119.57			9.7765			10.2668			1.9941		no-helix-Mn2-5	8.4795	0		4.2615
control4	2215.99	0					345.91						398.4			561.14				9.6566		12.6331			113.701			1027.5						1.968			4.2573			1.664								no-helix-Mn2-grid3-4	4.2157
			C7-6	197.231	0				sl21-wt-6	1598.99	1261.16									9.1265								1015.67		delta3510.tif	989.35	136.17		10.4784			5.6267			3.3556		no-helix-Mn2-6	12.8469	0	no-helix-Mn2-grid2-5	10.1732	0		10.5699
control7	2204.83	0		492.979		control--12.tif	600.21	0		800.37	753.356	A7-7	170.763	1573.09	MAP6d1-5.tif	785.84	688.81				MAP6d1-7	2.9074	10.3448	delta35-5	1879.06	433.631		740.986			112.91			3.4512			6.1058			6.3473			10.3165			9.7311			10.2652
				537.854			372.31			554.364						173.67		B1-9	9.1803	20.7108		11.9494			2756.92	418.747					254.66			4.1588						8.043
control5	1463.96	0		302.049			305.96					A7-10	292.226	1561.69		425.7			11.2008	6.3901		2.1301			863.041		B7-5	1102.57	0		512.46			6.5667		C2-14	11.27	1.8166		13.873		no-helix-Mn2-7	9.6943	0	no-helix-Mn2-grid2-6	10.9132	0	no-helix-Mn2-grid3-10	9.3864
	660.576			945.778			231.66		sl21-wt-5	999.61	369.437					73.54				10.2186					1413.12			2775.58			1083.39						10.7324			8.3752			10.3274			11.3015			10.3972
							1960.92			2159.86	1071.08	A7-9	844.158	811.145		82.35					MAP6d1-6	4.958	8.8301		1588.88			1210.77			852.43		C1-9	6.6835	0.4802		7.1228			7.5214						10.4625			10.2873
control9	1698.98	0	C7-5	1452.37	0		1302.55			1049.52			162.431					B1-8	1.3974	12.1969		1.9005			241.76			773.576			230.12			7.4454			0.4332			2.5587		no-helix-Mn2-8	9.5803	0					3.6914
	2447.39			866.946			983.08								MAP6d1-4.tif	724.69	455.83								159.261			819.138			133.79			1.9446			9.1025			3.2934			10.8869		no-helix-Mn2-grid2-8	11.3927	0
	2087.51			406.903					sl21-wt-8	832.844	583.338	A7-13	972.06	2299.96		232.28	383.72				MAP6d1-5	10.2147	5.0221		1060.44						25.63			3.424			0.4111						10.2637			10.9262		no-helix-Mn2-grid3-9	10.4712
	1762.84					control16.tif	988.59	0		441.743	1876.46		294.563			1060.02	1023.4	SUM	79.4015	137.083		4.9661			801.874		B7-4	1293.27	243.212					2.3905			5.7246		C3-9	3.382	0					9.2677			10.4414
	933.998		C7-8	949.976	0		1091.78			426.758	731.172					277.65	508.64					1.1885			999.57			843.507		delta359.tif	716.74	0		3.0123						7.2964		no-helix-Mn2-9	12.4715	0		7.9366			6.4144
				328.547			430.95			537.707		A7-13	81.236	888.627		621.96	433.09	%	0.366777	0.633223					211.547			2065.83			918.36			6.5243		C2-15	6.1742	0		5.9407			10.2523			3.0403
control8	2034.11	0		273.233						576.236						473.93	142.09				MAP6d1-4	7.8128	11.4191		121.918			1177.28									15.3197			3.3587			3.212			1.9294		no-helix-Mn2-grid3-7	7.1266
	2028.06			163.935		control15.tif	905.88	0				A7-14	311.088	1834.24		367.62	55.79						10.0764		526.635			352.647		delta358.tif	1122.47	0	C1-8	10.8661	0								11.3724			4.2387			12.0979
							320.88		sl21-wt-7	2227.98	1369.78		1239.62			1143.33									384.758			2775.52			1289.4			2.8486		C2-10	22.6876	0	C3-8	5.1133	0		4.4191
control10	1896.78	0	C7-7	97.3242	0		263.6			2039.68	535.111		236.034			480.82					MAP6d1-3	6.9631	12.1775					687.346						7.8258			10.7697			6.7151					no-helix-Mn2-grid2-11	12.7896	0	no-helix-Mn2-grid3-6	10.141
	2014.29			517.335			949.88			1003.5	1526.61					387.62						10.5019	4.7546	delta35-4	189.842	1183.46		677.099		delta357.tif	1210.59	0		4.767			10.7776			17.5959		no-helix-Mn2-10	12.9674	0.528		8.0306			10.4769
	1266.8			433.281						999.147	845.111	A7-29	226	749.081		862.48						10.9623			1051.76			988.932			1133.6			1.3251						1.0256			3.8643			22.7064			8.8852
						control14.tif	881.29	0		329.084			84.0238			938.11						5.708			1932.55			612.117			1309.2					C2-2	13.6874	0		0.758			10.2855			9.9842
control12	2278.94	0	C7-10	848.879	0		1266.86						99.3579			100.91									1219.03			442.634			652.28		C1-7	2.6876	0		1.7048											no-helix-Mn2-grid3-5	6.3147
	2389.8			286.566			1005.84		sl21-wt-9	1957.24	2018.99					350.03					MAP6d1-2	0	12.4996		1632.59									3.006			11.6078		C3-7	4.7597	0	no-helix-Mn2-21	7.9935	0	no-helix-Mn2-grid2-14	21.2552	0.6		13.4918
	2522.59			1044.74						1027.64		a7-28	269.258	520.377											1299.71		B7-547	484.384	0	delta355.tif	600.21	0		6.6043			0.82			6.9291			10.2061			9.4565
						control12.tif	1046.47	0		1055.96			897.355		MAP6d1-3.tif	213.24	824.06				MAP6d1-1	14.475	8.7164		1977.6			2277.54			372.31			3.7962			1.494			5.7116			12.5666			11.8995		no-helix-Mn2-grid3-23	11.3712
control11	2620.15	0	C7-9	972.019			1072.15						396.611			148.28						11.966	7.1988		1769.47						305.96			2.6025			11.8063			4.3873			8.7567			9.727			11.6927
	1007.25			395.464			527.14		sl21-wt-13	902.299	1536.41												18.0706				B7-7	1460.71	0		231.66			8.8619			4.8886			1.2997						9.5442
	1234.31			1021.14						2906.53					MAP6d1-2.tif	908.5	568.86							delta35-7	2838.45	1906.39					1960.92			1.3777			1.4341			3.9221		no-helix-Mn2-20	6.4507	0				no-helix-Mn2-grid3-22	11.1369
	880.429					control10.tif	924.27	0		2688.72		a7-17	1183.9	1744.53		560.86					SUM	203.65	146.545		513.18		B7-6	1801.38	0		1302.55									4.3822			4.7595		no-helix-Mn2-grid2-15	10.6999	0		5.0969
							406.31						895.955	2186.67		503.08									805.904						983.08		C1-5	1.2138	0	C2-9	12.6993	0		1.4517			5.7319			10.3134			1.4269
control16	1781.2	0	%	1	0				sl21-wt-11	1123.24	213.016		1774.25								%	0.581533	0.418467		260.714		B7-8	1237.79	0					2.2637			0.769						8.9477			10.3387
	2116.81					control8.tif	1604.04	0		791.361	2117.57		473.161		MAP6d1-1.tif	501.6	240.85								1487.63			6105.1		delta353.tif	1339.07	101.14		7.7519			2.2693		C3-6	10.6252	0		6.5715					no-helix-Mn2-grid3-21	10.9973
control14	1981.66	0					1039.02			316.226	1444.72		535.436			561.42	838.78								1178.75			780.868			693.03			1.2683			0.7875			4.1344					no-helix-Mn2-grid2-16	10.3589	0		6.9171
	1360.89						1240.58									139.84	227.27								92.1303			2032.3			427.72			10.0069						6.1196		no-helix-Mn-19	5.8427	0		5.5104			10.3679
control19	1243.52	0					1285.9		sl21-wt-15	1450.21	1700.21	a7-16	1780.51	934.584		260.42												1127.03			54.34			5.4012		C2-12	0.8766	0		3.4454			7.3779			11.1956
	1053.23						1494.88			875.098			2796.9	802.353		101.24								delta35-10	1270.81	0		1269.04						0.7778			10.2012			1.136			9.3207			10.6917		no-helix-Mn2-grid3-20	10.2675
	767.776						251.72			1007.67			526.376			321.13									4537.14					delta352.tif	1150.06	0		1.266			10.1437						5.7566						10.2215
control18	2035.9	0								139.671			1024.94												1084.83		B7-75	1183.84	0		1173.71			4.958			8.3896		C3-10	10.329	0				no-helix-Mn2-grid2-17	10.5741	0		10.5606
	964.297					control7.tif	1126.54	0		633.819					MAP6d1--3.tif	206.49	179.72														888.81			1.9006						10.8001		no-helix-Mn-18	9.5448	0		16.3996
	95.7079						599.38					a7-17	1383.58	360.708		554.73	530.83							delta35-9	422.891	0	B7-9	167.738	0		533.26			2.8001		C2-6	10.1468	0		3.0318			11.4787			10.4147		no-helix-Mn2-grid3-19	5.1239
	109.417						497.84		sl21-wt-14	2700.37	887.427		641.049	1804.87		340.7									1093			1227.73									4.3236						5.0049						11.8977
							1311.95			391.602	916.491		874.407			247.78									851.129					delta351.tif	776.75	0	C1-4	6.713	0		7.2984		C3-11	22.9533	0				no-helix-Mn2-grid2-18	10.3665	0
control20	2117.16	0					631.48			1114.65			816.268			1039.33									1837.25		B7-11	958.366	0		1181.72			8.9551			10.2598			11.2212		no-helix-Mn-17	11.9381	0		11.0522		no-helix-Mn2-grid3-18	7.2141
	1322.08						136.31			286.894			1852.11			375.93									908.178			1333.97			1445.42			7.5981									9.5791			14.1493			10.8641
	2010.54																								1672.67			146.492			1369.85					C2-11	11.3302	1.1251	C3-12	13.289	0		7.5763						11.6398
	529.245					control5.tif	1072.01	0	sl21-wt-20	421.901	426.675				MAP6d1-18.tif	1056	384.97											471.576			197.36		C1-3	1.2491	0		3.7865			12.8113					no-helix-Mn2-grid2-19	10.1292	0
	654.966						731.44			531.688	1359.45	a7-21	2042.72	1480.44		842	825.6							delta35-13	4687.74	0					635.32			4.3376			3.534			4.3182		no-helix-Mn2-16	8.9987	0		10.2092		no-helix-Mn2-grid3-17	8.9105
										696.083	844.381		576.267			528.9									1285.36		B7-10	1942.02	0		355.99			3.599			15.0588			6.2035			8.2648			10.1971			1.307
control21	1254.43	0				control4.tif	447.73	0		3348.61	507.948		1136.24			831.3									533.835												5.3002						4.9293						9.8486
	1535.02						894.52			1043.6			342.023												1612.06					delta350.tif	1534.46	0	C1-2	6.7468	0		5.2798		C3-13	13.9628	0				no-helix-Mn2-grid2-22	10.1664	0		3.5175
	1184.07						1047.08			1892.99					MAP6d1-17.tif	683.62	981.13								1983.45						943.75			4.9565			5.2245			2.1228		no-helix-Mn2-15	8.4482	0		10.2848
	904.957						589.22			233.555		a7-20	424.726	771.198		509.07	77.47								1335.98						1049.94			9.7471			2.3719						6.4844			12.8179		no-helix-Mn2-grid3-16	8.931
	2135.11									118.119			315.439	1209.16		509.07															1011.21						10.4227		C3-14	15.5649	0		12.6809						8.0589
	280.351					control3.tif	954.16	0					647.654											delta35-12	938.872	0					147.18		C1-1	12.1101	0					10.121					no-helix-Mn2-grid2-23	10.3376	0		11.4691
	164.195						794.54		sl21-wt-18	1658.87	1046.17		349.857		MAP6d1-15.tif	162.48	945.71								783.888						340.99					C2-7	12.5535	0				no-helix-Mn2-14	10.1179	0		10.9943			0.91
							234.52			1628.57	299.813		474.131			111.61	389.81								1192.81								C1-0	2.1617	0		6.2603		C3-15	10.242	0		13.769						1.4725
control24	1929.76	0					376.65			686.42			2106.04												1581.01									1.2822			15.6214			21.9202			7.4044		no-helix-Mn2-grid2-24	11.9316	0		0.912
	598.348						521.06			299.58					MAP6d1-13.tif	537.23	1110.83																	3.4867			2.8585			16.0124			2.8733			1.8339			8.6802
	1505.64						561.14			1347.45						662.62								delta35-15	875.903	0								2.2026			2.8544									11.2046
control23	2266.24	0					561.14									147.32									1644.82									9.3994			7.932		C3-16	3.6973	0	no-helix-Mn2-13	10.1709	0				no-helix-Mn2-grid3-15	10.266
	1861.87								sl21-wt-23	420.171	1465.68														619.022									1.9959			5.3104			8.9344			10.164		no-helix-Mn2-grid2-25	1.0852	0		7.8855
						control2.tif	1056.75	0		1823.44	1173.57				MAP6d1-28.tif	281.94	668.45								1514.44									3.8451			1.742			10.3772			9.7568			4.1527			3.7215
							1050.17			102.626						590.73									1021.14									2.4087			2.2258			5.2307						14.8163
%	1	0								1180.22						703.21									1677.21												4.2025					no-helix-Mn2-12	10.4805	0		10.979		no-helix-Mn2-grid3-14	3.2953
						control1.tif	520.55	0		112.606						1123.88									579.18												5.7582		C3-19	10.3435	0		10.7717			4.8954			9.5995
							585.82			211.301						580.54																	SUM	335.138	0.4802		7.273			5.7967						5.3497			6.0894
							77.23			748.687						98.99								delta35-14	2062.13	0											4.2199			2.0363		no-helix-Mn2-11	12.986	0.834		5.5688
							871.77									675.11									1176.7								%	0.998569	0.00143079		6.1741			10.8758			3.9628					no-helix-Mn2-grid3-13	16.8993
							73.76		sl21-wt-22	714.153	2434.56														553.592															5.3498			10.2828		no-helix-Mn2-grid2-26	10.1662	0		3.0856
										2822.08	740.043				MAP6d1-27.tif	980.26	888.05								2113.93															2.0524						10.1229			2.576
						control0.tif	1412.3	0		414.965						923.9	589.4								722.908															8.5547						1.9772			11.7891
							1248.13			894.72						217.48									1512.41															9.1209		SUM	562.317	1.9334		10.2526
																									1253.73															2.0382						11.0856		no-helix-Mn2-grid3-12	8.8688
						%	1	0	sl21-wt-24	840.238	2060.58				MAP6d1-24.tif	1096.72	557.07																							0.8106		%	0.996574	0.00342649		8.9254			5.7921
										397.397						1065.21	1016.4							delta35-17	1282.91	0														1.4341						7.0743
										1906.9						336.82	104.8								1090.74															0.5263						8.5762		no-helix-Mn2-grid3-11	10.0929
										1468.65						557.66									2143.94																								12.3655
										278.869						282.12									2115.79														C3-20	7.2207	0				no-helix-Mn2-grid2-27	11.658	0		10.6626
																								760.346															9.4557						9.3482
									sl21-wt-27	851.335	837.752				MAP6d1-40.tif	415.88	842.27								396.209															10.2306
										861.631	864.761					446.61																													no-helix-Mn2-grid2-28	9.9892	0
										1505.68						206.05								delta35-16	4093.2	0													C3-23	5.8322	0					1.75
										812.643															782.859															5.2952						10.371
										1333.47					MAP6d1-39.tif	856.44	668.26								62.6418															13.014						10.7159
										1249.77						178.94									1505.13															3.5407
																234.31									827.455																				no-helix-Mn2-grid2-29	20.5757	0
									sl21-wt-26	567.242	1719.93					146.99									953.671														C3-22	3.5813	0					5.3044
										354.203	485.72														723.858															10.4692						10.7737
										330.17	366.715				MAP6d1-38.tif	864.71	415.75																							6.9649						8.2355
										246.868						648.9	250.34							delta35-18	1523.46	89.5545														11.6976						8.9767
																781.82	242.99								922.989															4.7823
									sl21-wt-30	1323.25	1796.7					704.29	129.02								531.913															10.1268					no-helix-Mn2-grid2-30	4.5356	0
										889.215						670.59									1524.77															2.1564						11.1862
										225.282						617.02									1612.04															9.7538						10.6712
																362.58																								4.1145
									sl21-wt-29	488.955	1524.68					332.47								delta35-21	2464.39	0														1.2097					no-helix-Mn2-grid2-36	7.5823	0
										132.74	314.07														1339.83															0.8947						5.6753
										106.508	1358.61				MAP6d1-56.tif	1028.37	930.82								2498.17															0.679						7.9786
																									704.139																					8.0653
									sl21-wt-35	283.556	740.961				MAP6d1-55.tif	615.68	1152.94								959.181
										1170.62	870.37					194.5	542.46																			SUM	494.391	2.9417	SUM	627.973	0.666				no-helix-Mn2-grid2-35	10.9884	0
										661.55	1286.16					1164.56								delta35-20	212.603	0																				1.5942
										966.893	815.251					606.18									1845.66											%	0.994085	0.00591495	%	0.998941	0.00105943					12.5553
										1876.18															2108.9
										459.016					MAP6d1-52.tif	1376.93	693.41								1460.95																				no-helix-Mn2-grid2-34	7.0635	0
										604.042						1817.76	157.5								2059.32																					17.2411
																									1902.55																					10.1406
									sl21-wt-37	307.435	2183.61				MAP6d1-51.tif	775.97	618.33																													10.0333
																1165.47	916.1							delta35-23	1847.07	0
									sl21-wt-38	684.996	573.657					382.41									2295.01																				no-helix-Mn2-grid2-33	12.5718	0
										1399.57	471.565					576.28									1983.89																					5.9975
										658.194																																				1.1988
										957.102					MAP6d1-50.tif	277.65	508.64							delta35-26	998.831	0																				10.048
																621.96	433.09								242.297																					10.1562
									sl21-wt--8	138.924	1459.52					100.91	142.09								1921.36																					1.2897
										532.35	2086.13					350.03	55.79								965.173
										1542.02						725.69	455.83								2130.35																				no-helix-Mn2-grid2-31	16.1008	0
										336.363						231.28	1023.4																													1.66
										932.683						1090.02	383.72							delta35-24	1496.08	0																				10.4365
										565.261						1143.33									734.534																					0.7406
										497.188						473.93									1990.84
																367.62									1090.01																				SUM	989.385	0.6	SUM	579.851
									sl21-wt--2	1459.52	644.199					862.48									1074.84
										2086.13	1444.07					938.11									942.246																				%	0.999394	0.00060607	%	0.998668
										1257.82	448.807					480.82									670.012
										717.242	416.043					387.62									1890.68
										657.134															239.006
										482.807					MAP6d1-54.tif	615.68	1152.94
										1010.26						194.5	542.46
										771.038						1164.56								SUM	156730	4031.79	SUM	64421	243.212	SUM	46451.9	237.31
										1977.98						606.18
										1319.21														%	0.974921	0.0250793	%	0.996239	0.00376115	%	0.994917	0.00508276
															MAP6d1-47.tif	790.6	715.8
									sl21-wt--3	1489.65	907.901					451.17	325.77
										263.211	716.828					280.92
										1648.31						129.62
															MAP6d1-46.tif	377.64	844.56
									SUM	125560	68156.4	SUM	35686.8	42271.6		284.34
									%	0.648164	0.351836	%	0.457767	0.542233	MAP6d1-45.tif	489.82	844.6
																711.74	636
																787.78
															MAP6d1-43.tif	615.68	1152.94
																194.5	542.46
																1164.56
																606.18
															SUM	76020.9	36379.8
															%	0.676338	0.323662
[truncated: 1 more columns]

## Sheet: Fig4a
Cilia length of 4 DIV WT and MAP6d1-KO hippocampal neurons
Experiment 1							Experiment 2							Experiment 3
WT neurons			MAP6d1-KO neurons				WT neurons			MAP6d1-KO neurons				WT neurons			MAP6d1-KO neurons
Cilia #	Cilia length (µm)		Cilia #	Cilia length (µm)			Cilia #	Cilia length (µm)		Cilia #	Cilia length (µm)			Cilia #	Cilia length (µm)		Cilia #	Cilia length (µm)
1	5.04		1	3.65			1	2.42		1	1.89			1	5.13		1	5.09
2	5.27		2	3.09			2	2.83		2	2.37			2	2.4		2	2.82
3	8.25		3	2.56			3	4.53		3	1.85			3	4.8		3	3.66
4	4.02		4	2.02			4	3.1		4	1.19			4	4.89		4	5.06
5	2.8		5	1.32			5	3.01		5	2.8			5	4.77		5	6.36
6	6.02		6	4.39			6	2.42		6	3.25			6	3.66		6	2.83
7	4.84		7	7.44			7	4.7		7	3.08			7	2.77		7	3.65
8	2.31		8	1.4			8	3.64		8	5.31			8	4.32		8	4.54
9	2.43		9	7.95			9	3.65		9	5.54			9	2.13		9	5.38
10	2.19		10	8.22			10	2.46		10	3.55			10	2.49		10	6.91
11	3.09		11	9.65			11	2.41		11	6.33			11	3.98		11	6.18
12	5.05		12	4.02			12	2.9		12	1.98			12	3.66		12	2.95
13	5.97		13	5.04			13	4.35		13	2.34			13	7.51		13	4.05
14	5.78		14	2.65			14	3.79		14	2.67			14	2.13		14	2.25
15	5.97		15	6.69			15	3.59		15	3.38			15	5.06		15	4.67
16	3.55		16	9.35			16	4.78		16	5.26			16	5.92		16	5.28
17	5.42		17	7.56			17	5.89		17	2.24			17	4.73		17	7.27
18	3.73		18	4.36			18	4.47		18	1.87			18	5.09		18	4.33
19	2.26		19	9.27			19	2.52		19	4.07			19	4.41		19	9.14
20	4.5		20	4.83			20	1.89		20	3.03			20	7.62		20	3.96
21	3.99		21	6.11			21	4.07		21	5.76			21	3.34		21	3.07
22	1.85		22	11.28			22	1.45		22	2.4			22	4.98		22	4.99
23	6.74		23	7.71			23	2.93		23	4.25			23	4.8		23	5.75
24	11.69		24	6.61			24	5.33		24	2.46			24	5.51		24	4.46
25	2.05		25	3.46			25	4.92		25	3.09			25	7.14		25	3.81
26	2.64		26	2.92			26	4.86		26	2.7			26	3.8		26	4.53
27	6.25		27	2.92			27	4.5		27	4.84			27	5.03		27	3.03
28	4.25		28	5.04			28	7.23		28	2.06			28	4.53		28	12.33
29	3.65		29	3.77			29	2.67		29	3.8			29	5.5		29	3.83
30	2.39		30	6.67			30	1.71		30	4.72			30	3.07		30	6.01
31	1.98		31	4.71			31	2.24		31	1.89			31	5.24		31	3.71
32	2.9		32	3.13			32	4.24		32	4.51			32	9.91		32	3.39
33	6.65		33	6.61			33	5.32		33	4.75			33	2.74		33	3.97
34	3.42		34	4.01			34	5.09		34	3.98			34	4.48		34	1.87
35	4.06		35	4.09			35	5.71		35	3.03			35	6.07		35	2.65
36	1.54		36	6.48			36	5.94		36	1.83			36	6.55		36	7.34
37	3.48		37	5.09			37	5.38		37	2.65			37	1.77		37	3.37
38	3.93		38	3.52			38	2.42		38	4.03			38	2.51		38	4.29
39	4.44		39	4.54			39	6.46		39	10.14			39	3.01		39	3.37
40	7.8		40	4.19			40	4.94		40	3.04			40	3.56		40	6.83
41	1.71		41	5.09			41	4.4		41	3.89			41	2.72		41	2.64
42	4.28		42	6.73			42	5.38		42	3.56			42	1.86		42	4.58
43	5.38		43	2.82			43	3.29		43	7.57			43	3.14		43	3.17
44	4.69		44	4.04			44	5.27		44	2.67			44	3.21		44	3.65
45	9.66		45	1.54			45	1.98		45	4.64			45	3.36		45	7.25
46	3.08		46	8.6			46	3.01		46	4.77			46	6.64		46	4.6
47	6.18		47	6.17			47	5.78		47	3.49			47	3.32		47	4.37
48	4.38		48	5.1			48	1.42		48	4.9			48	3.78		48	4.26
49	8.32		49	1.18			49	3.91		49	4.64			49	5.26		49	5.49
50	6.44		50	2.8			50	3.08		50	4.29			50	4.18		50	1.73
51	4.74		51	4.66			51	2.92		51	2.72			51	5.31		51	1.77
52	4.61		52	4.51			52	3.93		52	3.23			52	2.48		52	4.75
53	3.81		53	2.24			53	4.25		53	3.03			53	4.02		53	4.2
54	4.68		54	6.66			54	4.43		54	5.35			54	3.66		54	4.48
55	9.01		55	6.11			55	4.75		55	2.89			55	3.7		55	2.93
56	2.53		56	4.95			56	5.77		56	1.96			56	6.62		56	3.37
57	1.96		57	2.34			57	6.33		57	5.02			57	5.46		57	5.09
58	5.6		58	8.69			58	2.46		58	5.54			58	6.14		58	3.92
59	6.2		59	9.49			59	1.58		59	5.81			59	8.85		59	4.32
60	4.58		60	2.44			60	2.8		60	2.21			60	6.83		60	3.17
61	3.34		61	2.67			61	3.48		61	4.69			61	2.69		61	5.09
62	4.1		62	2.38			62	4.01		62	3.1			62	5.25		62	2.99
63	6.54		63	1.22			63	8.41		63	2.95			63	4.5		63	2.25
64	5.19		64	2.31			64	4.19		64	1.63			64	4.69		64	5.11
65	6		65	3.3			65	3.19		65	5.51			65	5.68		65	4.3
66	2.85		66	4.23			66	3.45		66	2.71			66	5.68		66	4.01
67	2.72		67	2.78			67	7.62		67	2.37			67	4.12		67	4.93
68	1.9		68	6.49			68	2.6		68	3.51			68	3.13		68	5.15
69	3.75						69	2.53		69	3.19			69	3.46		69	3.56
70	2.4						70	1.79		70	3.17			70	5.02		70	6.01
71	5.88						71	2.72		71	2.8			71	3.61		71	6.51
72	4.49						72	2.11		72	2.01			72	4.12		72	4.5
73	3.84						73	1.92		73	1.5			73	3.88		73	3.83
74	4.14									74	1.98			74	4.85		74	6.99
										75	5.38			75	5.26		75	4.94
										76	3.04			76	5.17		76	4.53
										77	3.01			77	7.39		77	3.43
										78	3.83			78	6.09		78	2.44
										79	2.51			79	6.66		79	3.75
										80	7.46			80	6.34		80	3.54
														81	2.3		81	4.84
														82	4.26		82	3.01
														83	4.01		83	4.45
														84	6.73		84	5.23
														85	5.02		85	5.54
														86	3.69		86	4.89
														87	2.13		87	5.13
														88	3.56		88	5.25
														89	5.43		89	6.3
														90	6.18		90	4.01
														91	5.87		91	4.36
														92	3.75		92	5.49
														93	3.95		93	4.29
														94	5.88		94	4.71
														95	4.01		95	5.59
														96	6.43		96	5.84
														97	5.57		97	4.99
														98	6.72		98	4.89
														99	5.96		99	3.32
														100	4.35		100	3.77
														101	4.64		101	4.19
														102	6.55		102	5.11
														103	9.3		103	3.06
														104	7.06		104	2.06
														105	4.03		105	3.55
														106	4.23		106	3.13
																	107	6.07
																	108	4.07
																	109	4.5
																	110	6.21
																	111	5.38
																	112	5.64
																	113	4.14
																	114	1.83

[truncated: 7 more sheets: Fig4b, Fig4c, Fig4d, Fig4e, Fig4f, Fig4g, Fig5d]
